# Supplementary material for: Transcriptome Modifications in Porcine Adipocytes via Toll-Like Receptors Activation
Source: Front Immunol. 2019 May 29;10:1180. doi: 10.3389/fimmu.2019.01180 (PMC6549529; doi:10.3389/fimmu.2019.01180)
Supplement: Supplementary Table S1 — Top 40 significantly (adjusted p < 0.05) differentially expressed genes in pMA after Pam3csk stimulation (.xlxs). [file Table_1.XLSX]

## Sheet: Sheet1
Probe ID	Gene Symbol	Gene name	Fold change (FC)
A_72_P730188	MYL1	myosin, light chain 1, alkali; skeletal, fast	-6.90857
A_72_P444704	ATP4B	ATPase, H+/K+ exchanging, beta polypeptide	-5.41948
A_72_P232432	CCR1	chemokine (C-C motif) receptor 1	-5.96018
A_72_P075046	IL9	interleukin9	-5.05499
A_72_P465525	IL1RAPL1	interleukin 1 receptor accessory protein-like 1	-3.72508
A_72_P035776	CYP19A3	cytochrome P450 19A3	-3.17105
A_72_P232912	CCR9	chemokine (C-C motif) receptor 9	-2.48238
A_72_P414533	CHRNB2	cholinergic receptor, nicotinic, beta 2 (neuronal)	-2.43915
A_72_P302389	IL20RB	interleukin 20 receptor beta	-2.11978
A_72_P035596	SELE	selectin E	-1.97294
A_72_P444021	CYP4F2	cytochrome P450, family 4, subfamily F, polypeptide 2	-1.96021
A_72_P223792	CCR7	chemokine (C-C motif) receptor 7	-1.87591
A_72_P441997	ADRA1D	adrenoceptor alpha 1D	-1.81985
A_72_P414238	DRD1	dopamine receptor D1	-1.7183
A_72_P478999	ESRRB	estrogen-related receptor beta	-1.71158
A_72_P217987	CX3CR1	chemokine (C-X3-C motif) receptor 1	-1.69568
A_72_P104541	MAPK10	mitogen-activated protein kinase 10	-1.54147
A_72_P405798	P2RY1	purinergic receptor P2Y, G-protein coupled, 1	-1.53585
A_72_P762916	EPCAM	epithelial cell adhesion molecule	1.51624
A_72_P035826	LOC780439	extracellular superoxide dismutase	1.60491
A_72_P232367	IL8	interleukin 8	1.63711
A_72_P223892	SCG5	secretogranin V (7B2 protein)	1.66695
A_72_P165101	CYP2D25	vitamin D3 25-Hydroxylase	1.68894
A_72_P675364	CCL2	chemokine (C-C motif) ligand 2	1.71655
A_72_P442434	GHRH	growth hormone releasing hormone	1.78117
A_72_P441519	PC2	pro-hormone convertase	1.79326
A_72_P530555	TRAF3IP1	TNF receptor-associated factor 3 interacting protein 1	1.96804
A_72_P232587	CYP8B1	cytochrome P-450 8B1	2.16255
A_72_P302604	CFB	complement factor B	2.21273
A_72_P057521	NOS2	nitric oxide synthase 2, inducible	2.2751
A_72_P005146	P2Y12R	purinergic receptor P2Y12	2.37688
A_72_P146661	CYP2C49	cytochrome P450 2C49	2.40083
A_72_P503732	ADIPOQ	adiponectin, C1Q and collagen domain containing	2.44405
A_72_P441594	CCL8	chemokine (C-C motif) ligand 8	2.54268
A_72_P025676	PTH1R	parathyroid hormone 1 receptor	2.55669
A_72_P177441	CCL20	chemokine (C-C motif) ligand 20	3.756
A_72_P146411	CXCL2	chemokine (C-X-C motif) ligand 2	3.94938
A_72_P440641	AKR1C1	aldo-keto reductase family 1, member C1	4.06429
A_72_P737664	C3	complement component 3	5.40175
A_72_P441669	SAA2	serum amyloid A2	5.43307
