# Supplementary material for: Transcriptome Modifications in Porcine Adipocytes via Toll-Like Receptors Activation
Source: Front Immunol. 2019 May 29;10:1180. doi: 10.3389/fimmu.2019.01180 (PMC6549529; doi:10.3389/fimmu.2019.01180)
Supplement: Supplementary Table S2 — Top 40 significantly (adjusted p < 0.05) differentially expressed genes in pMA after Poly(I:C) stimulation (.xlxs). [file Table_2.XLSX]

## Sheet: Sheet1
Probe ID	Gene symbol	Gene name	Fold change
A_72_P232432	CCR1	chemokine (C-C motif) receptor 1	-6.37344
A_72_P465525	IL1RAPL1	interleukin 1 receptor accessory protein-like 1	-4.13561
A_72_P035596	SELE	selectin E	-3.91041
A_72_P075046	IL9	interleukin 9	-3.83537
A_72_P232912	CCR9	chemokine (C-C motif) receptor 9	-3.7182
A_72_P444021	CYP4F2	cytochrome P450, family 4, subfamily F, polypeptide 2	-2.34883
A_72_P414533	CHRNB2	cholinergic receptor, nicotinic, beta 2 (neuronal)	-2.1225
A_72_P035826	LOC780439	extracellular superoxide dismutase	-2.04675
A_72_P104541	MAPK10	mitogen-activated protein kinase 10	-1.96349
A_72_P302389	IL20RB	interleukin 20 receptor beta	-1.92179
A_72_P559369	CD209	CD209 molecule	-1.88103
A_72_P035776	CYP19A3	cytochrome P450 19A3	-1.78874
A_72_P031591	IL13RA2	interleukin 13 receptor, alpha 2	-1.68927
A_72_P031591	IL13RA2	interleukin 13 receptor, alpha 2	-1.68927
A_72_P232582	IL12B	interleukin 12B	-1.59093
A_72_P487493	FGF17	fibroblast growth factor 17	-1.55675
A_72_P306238	F9	coagulation factor IX	-1.50484
A_72_P441474	EPOR	erythropoietin receptor	1.55648
A_72_P232587	CYP8B1	cytochrome P-450 8B1	1.60511
A_72_P742947	CYP3A46	cytochrome P450 3A46	1.66019
A_72_P407223	EGR3	early growth response 3	1.6934
A_72_P443378	IRS1	insulin receptor substrate 1	1.70786
A_72_P341278	SOD2	superoxide dismutase 2, mitochondrial	1.73071
A_72_P302604	CFB	complement factor B	1.79238
A_72_P223152	CYP27B1	25-hydroxyvitamin D3 1alpha-hydroxylase	1.83162
A_72_P441798	PPARA	peroxisome proliferator-activated receptor alpha	1.87229
A_72_P441594	CCL8	chemokine (C-C motif) ligand 8	1.90482
A_72_P146411	CXCL2	chemokine (C-X-C motif) ligand 2	1.93044
A_72_P178366	STAR	steroidogenic acute regulatory protein	1.95871
A_72_P115401	CCL5	chemokine (C-C motif) ligand 5	2.09921
A_72_P374863	TNFAIP3	tumor necrosis factor, alpha-induced protein 3	2.2904
A_72_P762916	EPCAM	epithelial cell adhesion molecule	2.29139
A_72_P102121	KLF1	Kruppel-like factor 1 (erythroid)	2.50191
A_72_P675364	CCL2	chemokine (C-C motif) ligand 2	2.62374
A_72_P223892	SCG5	secretogranin V (7B2 protein)	2.83783
A_72_P737664	C3	complement component 3	2.90883
A_72_P441479	IL-1β	interleukin-1 beta	3.02468
A_72_P476511	NKAPL	NFKB activating protein-like	3.08656
A_72_P442839	CYP2A19	cytochrome P450 2A19	4.47482
A_72_P441669	SAA2	serum amyloid A2	4.86189
