# Supplementary material for: Transcriptome Modifications in Porcine Adipocytes via Toll-Like Receptors Activation
Source: Front Immunol. 2019 May 29;10:1180. doi: 10.3389/fimmu.2019.01180 (PMC6549529; doi:10.3389/fimmu.2019.01180)
Supplement: Supplementary Table S3 — Top 40 significantly (adjusted p < 0.05) differentially expressed genes in pMA after LPS stimulation (.xlxs). [file Table_3.XLSX]

## Sheet: Sheet1
Probe ID	Gene symbol	Gene name	Fold change
A_72_P232432	CCR1	chemokine (C-C motif) receptor 1	-6.54049
A_72_P035596	SELE	selectin E	-4.05913
A_72_P075046	IL9	interleukin 9	-3.61374
A_72_P232912	CCR9	chemokine (C-C motif) receptor 9	-3.28136
A_72_P035776	CYP19A3	cytochrome P450 19A3	-2.92599
A_72_P465525	IL1RAPL1	interleukin 1 receptor accessory protein-like 1	-2.65362
A_72_P414533	CHRNB2	cholinergic receptor, nicotinic, beta 2 (neuronal)	-2.62732
A_72_P444021	CYP4F2	cytochrome P450, family 4, subfamily F, polypeptide 2	-2.50881
A_72_P405798	P2RY1	purinergic receptor P2Y, G-protein coupled, 1	-2.16602
A_72_P104541	MAPK10	mitogen-activated protein kinase 10	-2.07656
A_72_P708197	CYP4A24	cytochrome P450 4A24	-2.06009
A_72_P302389	IL20RB	interleukin 20 receptor beta	-1.99518
A_72_P762916	EPCAM	epithelial cell adhesion molecule	-1.97995
A_72_P031591	IL13RA2	interleukin 13 receptor, alpha 2	-1.87989
A_72_P031591	IL13RA2	interleukin 13 receptor, alpha 2	-1.87989
A_72_P232582	IL12B	interleukin 12B	-1.74999
A_72_P232367	IL8	interleukin 8	-1.74093
A_72_P306238	F9	coagulation factor IX	-1.67068
A_72_P580842	IL15	interleukin 15	-1.57461
A_72_P223342	IFNB1	interferon, beta 1, fibroblast	-1.56798
A_72_P442821	FFAR1	free fatty acid receptor 1	-1.50698
A_72_P675364	CCL2	chemokine (C-C motif) ligand 2	1.5212
A_72_P374863	TNFAIP3	tumor necrosis factor, alpha-induced protein 3	1.56799
A_72_P499018	APOM	apolipoprotein M	1.58295
A_72_P658468	CHRM1	cholinergic receptor, muscarinic 1	1.67161
A_72_P443378	IRS1	insulin receptor substrate 1	1.67878
A_72_P178366	STAR	steroidogenic acute regulatory protein	1.69925
A_72_P232587	CYP8B1	cytochrome P-450 8B1	1.72601
A_72_P302604	CFB	complement factor B	1.89855
A_72_P077441	TNFSF4	tumor necrosis factor (ligand) superfamily, member 4	1.97127
A_72_P440361	IL23RA (IL23R)	interleukin 23 receptor alpha	2.03848
A_72_P705280	IL6R	interleukin 6 receptor	2.21916
A_72_P503732	ADIPOQ	adiponectin, C1Q and collagen domain containing	2.31839
A_72_P204577	APOB	apolipoprotein B	2.42029
A_72_P146411	CXCL2	chemokine (C-X-C motif) ligand 2	2.80505
A_72_P276789	FFAR2	free fatty acid receptor 2	2.87327
A_72_P441594	CCL8	chemokine (C-C motif) ligand 8	2.94231
A_72_P463714	IL-18RA	interleukin-18 receptor alpha chain	4.52204
A_72_P737664	C3	complement component 3	5.42273
A_72_P441669	SAA2	serum amyloid A2	5.70488
