# Supplementary material for: Transcriptome Modifications in Porcine Adipocytes via Toll-Like Receptors Activation
Source: Front Immunol. 2019 May 29;10:1180. doi: 10.3389/fimmu.2019.01180 (PMC6549529; doi:10.3389/fimmu.2019.01180)
Supplement: Supplementary Table S4 — GO terms and pathways enriched by TLR ligand-induced DEGs in adipocytes obtained from DAVID analysis (.xlxs). [file Table_4.XLSX]

## Sheet: GO_LPS stimulation
Category	Term	Count	%	P value	Genes	List Total	Pop Hits	Pop Total	Fold Enrichment	Bonferroni	Benjamini	FDR
GOTERM_CC_DIRECT	GO:0005615~extracellular space	47	12.336	1.08171e-08	TG, IBSP, LALBA, ODAM, MBL2, EDN3, RBP4, CCL2, C3, CXCL2, BSP1, CABP1, CXCL9, CCL8, SELENBP1, VTN, IL15, BMP15, VCAM1, PCSK1, SAA2, ALB, PTH, SERPINB10, TFF1, OLFM3, LTB, AGRP, VNN3, AMY2, BMP4, CLCA1, TNFSF4, IL9, CILP, CHI3L1, SPINT1, F9, PAG6, CSN1S2, A2ML1, CKM, IFNB1, STC1, IL12B, AOC1, CSN2	315	762	12833	2.51282	2.4663e-06	2.4663e-06	1.38487e-05
KEGG_PATHWAY	ssc04060:Cytokine-cytokine receptor interaction	20	5.24934	4.76619e-07	AMHR2, TNFSF4, CCL2, CCR1, IL9, CXCL9, CCL8, IL6R, IL15, CCR9, ACVR1B, IL20RB, TNFSF13B, CXCR4, IFNB1, CXCR6, CX3CR1, EPOR, IL12B, LTB	175	201	7001	3.98067	0.000104851	0.000104851	0.000606705
GOTERM_BP_DIRECT	GO:0006955~immune response	17	4.46194	2.8062e-05	TNFSF4, SLA-DRA, CCR1, CXCL2, IL9, CXCL9, CCL8, VTN, IL15, GZMH, CCR9, SLA-DQB1, OASL, TNFSF13B, IL12B, TNFAIP3, LTB	279	198	11368	3.49835	0.035553	0.035553	0.0457653
KEGG_PATHWAY	ssc05150:Staphylococcus aureus infection	8	2.09974	0.000122592	SLA-DQB1, MBL2, FCGR2B, C3, SLA-DRA, CFB, CFH, ITGB2	175	46	7001	6.95752	0.0266114	0.0133954	0.15594
GOTERM_CC_DIRECT	GO:0005576~extracellular region	23	6.03675	0.000436595	PNLIP, MLN, RBP4, PNLIPRP1, AVP, BGLAP, CFB, AWN, CHI3L1, BMP15, CSN1S1, ADIPOQ, CD163, C1QTNF7, PLA2G12B, SCG5, GUCA2B, SPMI, AGRP, CHGB, KIRREL3, COL10A1, CSN2	315	407	12833	2.30224	0.0947693	0.0485639	0.557515
KEGG_PATHWAY	ssc04670:Leukocyte transendothelial migration	11	2.88714	0.000543941	PIK3CG, VCAM1, NCF2, CLDN4, CXCR4, NCF1, ITGB2, ACTN2, CLDN20, CDH5, CLDN23	175	115	7001	3.82663	0.112813	0.0391143	0.690199
GOTERM_MF_DIRECT	GO:0005215~transporter activity	9	2.3622	0.000739409	SLC5A2, SLC11A1, TTPAL, RBP4, RBP7, CSN1S1, CSN1S2, SLCO2A1, CSN2	265	82	11048	4.57579	0.247262	0.247262	1.02034
KEGG_PATHWAY	ssc05140:Leishmaniasis	8	2.09974	0.000806642	SLA-DQB1, PTPN6, NCF2, C3, NCF1, SLA-DRA, ITGB2, IL12B	175	62	7001	5.16203	0.162666	0.0434127	1.02196
GOTERM_MF_DIRECT	GO:0005509~calcium ion binding	24	6.29921	0.000947317	LALBA, AMY2, MBL2, BGLAP, SYT10, CABP1, MYL1, DUOX2, F9, ACTN2, PCDH15, MMP3, CAPN3, CDH5, MMP25, CDH16, PLA2G12B, RYR1, OIT3, SYTL3, EGF, AOC1, CASQ2, CSN2	265	472	11048	2.11986	0.305069	0.166375	1.3055
KEGG_PATHWAY	ssc04062:Chemokine signaling pathway	13	3.41207	0.00119567	CCR9, PIK3CG, CCL2, TIAM1, CXCR4, NCF1, CCR1, CX3CR1, CXCL2, CXCR6, CXCL9, CCL8, ELMO1	175	173	7001	3.00621	0.231416	0.0512794	1.51139
REACTOME_PATHWAY	R-SSC-380108:R-SSC-380108	8	2.09974	0.0011963	CCR9, CCL2, CXCR4, CCR1, CX3CR1, CXCL2, CXCR6, CXCL9	151	56	5062	4.78903	0.230602	0.230602	1.51108
KEGG_PATHWAY	ssc04930:Type II diabetes mellitus	7	1.83727	0.0012457	PIK3CG, PDX1, MAPK10, KCNJ11, ADIPOQ, CACNA1D, IRS1	175	49	7001	5.7151	0.239838	0.0446753	1.57416
GOTERM_BP_DIRECT	GO:0006954~inflammatory response	13	3.41207	0.00214988	PIK3CG, ODAM, TNFSF4, CCL2, PTGER4, C3, CCR1, CXCL2, CHI3L1, CXCL9, CCL8, MMP25, CXCR6	279	187	11368	2.83258	0.937734	0.750468	3.44979
KEGG_PATHWAY	ssc04514:Cell adhesion molecules (CAMs)	11	2.88714	0.00286974	SLA-DQB1, VCAM1, CLDN4, SLA-DRA, CD8B, NTNG1, ITGB2, CLDN20, SELE, CDH5, CLDN23	175	143	7001	3.07736	0.468606	0.0863627	3.59216
GOTERM_MF_DIRECT	GO:0020037~heme binding	9	2.3622	0.00383297	DGCR8, DUOX2, CYP2D25, CYP19A3, CYP4F2, CYP8B1, CYP2B22, CYP4A24, CYP2C49	265	106	11048	3.53977	0.77115	0.388331	5.18542
REACTOME_PATHWAY	R-SSC-416476:R-SSC-416476	10	2.62467	0.00392743	EDN3, CASR, AVP, FFAR2, CHRM1, TRHR, FFAR1, P2RY1, NMBR, HTR2C	151	106	5062	3.16256	0.577599	0.350076	4.88234
KEGG_PATHWAY	ssc04672:Intestinal immune network for IgA production	6	1.5748	0.00401196	SLA-DQB1, CCR9, TNFSF13B, CXCR4, SLA-DRA, IL15	175	43	7001	5.58219	0.58704	0.104659	4.98852
GOTERM_BP_DIRECT	GO:0070374~positive regulation of ERK1 and ERK2 cascade	9	2.3622	0.00416388	BMP4, CCL2, SAA2, CCR1, CHI3L1, CCL8, GPER1, HTR2C, SCIMP	279	105	11368	3.49247	0.995404	0.83374	6.57989
GOTERM_CC_DIRECT	GO:0030141~secretory granule	5	1.31234	0.00515273	CLCA1, ZP2, SCG5, SLC30A8, CHGB	315	29	12833	7.02408	0.692063	0.324715	6.39989
KEGG_PATHWAY	ssc04668:TNF signaling pathway	9	2.3622	0.00528061	PIK3CG, VCAM1, CCL2, CXCL2, MAPK10, IL15, TNFAIP3, MMP3, SELE	175	108	7001	3.33381	0.688019	0.121398	6.51761
GOTERM_CC_DIRECT	GO:0030016~myofibril	4	1.04987	0.00530605	MYH2, MYL1, ABRA, CAPN3	315	15	12833	10.8639	0.702696	0.261585	6.58439
KEGG_PATHWAY	ssc04972:Pancreatic secretion	8	2.09974	0.00535753	PNLIP, FXYD2, SLC26A3, PNLIPRP1, CLCA1, PLA2G12B, CFTR, SLC4A2	175	86	7001	3.72146	0.693282	0.111466	6.60958
KEGG_PATHWAY	ssc05323:Rheumatoid arthritis	8	2.09974	0.00535753	SLA-DQB1, CCL2, TNFSF13B, SLA-DRA, ITGB2, IL15, MMP3, LTB	175	86	7001	3.72146	0.693282	0.111466	6.60958
GOTERM_BP_DIRECT	GO:0030282~bone mineralization	4	1.04987	0.0063977	IBSP, DUOX2, PTH1R, PHEX	279	16	11368	10.1864	0.999746	0.8738	9.94012
GOTERM_BP_DIRECT	GO:0055114~oxidation-reduction process	10	2.62467	0.00645709	NCF1, DUOX2, CYP2D25, TDH, CYP19A3, CYP8B1, AOC1, CYP4A24, HPD, SOD2	279	137	11368	2.97413	0.999765	0.812003	10.0279
GOTERM_BP_DIRECT	GO:0006816~calcium ion transport	5	1.31234	0.00654679	CLCA1, CCR1, CCL8, CHRNB2, CSN2	279	31	11368	6.57186	0.999791	0.75639	10.1603
GOTERM_BP_DIRECT	GO:0007283~spermatogenesis	9	2.3622	0.00793459	SBF1, TDRKH, HORMAD1, PCYT1B, PRM2, NR0B1, DDX4, TNP2, GTSF1	279	117	11368	3.13427	0.999966	0.769629	12.1857
KEGG_PATHWAY	ssc04630:Jak-STAT signaling pathway	10	2.62467	0.00794167	PIK3CG, PTPN6, IL20RB, IFNB1, IL9, EPOR, IL6R, IL12B, IL15, IL13RA2	175	140	7001	2.85755	0.826944	0.147402	9.65154
REACTOME_PATHWAY	R-SSC-71288:R-SSC-71288	3	0.787402	0.00822476	CKM, GATM, CKMT2	151	5	5062	20.1139	0.836128	0.452772	9.97224
GOTERM_BP_DIRECT	GO:0030073~insulin secretion	4	1.04987	0.00899243	CPLX3, HNF1A, FFAR1, SLC30A8	279	18	11368	9.05456	0.999991	0.76697	13.7008
GOTERM_CC_DIRECT	GO:0009986~cell surface	14	3.67454	0.0107211	TNFSF4, BSP1, KCNA1, CFTR, NLGN3, ITGB2, EPCAM, CCR9, ACVR1B, SLC1A3, CXCR4, P2RY1, PCD1B, FGL2	315	257	12833	2.21928	0.914361	0.388305	12.89
GOTERM_BP_DIRECT	GO:0032700~negative regulation of interleukin-17 production	3	0.787402	0.0115376	TNFSF4, IL12B, FOXP3	279	7	11368	17.4624	1	0.810495	17.246
GOTERM_BP_DIRECT	GO:0070098~chemokine-mediated signaling pathway	5	1.31234	0.0122602	CCL2, CXCR4, CXCL2, CXCL9, CCL8	279	37	11368	5.50615	1	0.796348	18.2273
GOTERM_BP_DIRECT	GO:0035264~multicellular organism growth	6	1.5748	0.0134528	SLITRK1, XRCC2, DUOX2, PCDH15, CTC1, FLVCR1	279	58	11368	4.21505	1	0.795738	19.823
GOTERM_MF_DIRECT	GO:0008201~heparin binding	7	1.83727	0.0135565	BMP4, BSP1, AWN, CCL8, VTN, SPMI, AOC1	265	82	11048	3.55895	0.994707	0.730269	17.242
GOTERM_BP_DIRECT	GO:0006935~chemotaxis	5	1.31234	0.0147009	CCR9, PIK3CG, CXCR4, CCR1, CXCR6	279	39	11368	5.22378	1	0.796498	21.4617
GOTERM_BP_DIRECT	GO:0032703~negative regulation of interleukin-2 production	3	0.787402	0.0151369	IL20RB, FOXP3, TNFAIP3	279	8	11368	15.2796	1	0.77987	22.0267
GOTERM_BP_DIRECT	GO:0042554~superoxide anion generation	3	0.787402	0.0151369	NCF2, NCF1, SOD2	279	8	11368	15.2796	1	0.77987	22.0267
GOTERM_CC_DIRECT	GO:0005923~bicellular tight junction	6	1.5748	0.0187902	EPCAM, CLDN4, ANK3, CLDN20, AOC1, CLDN23	315	63	12833	3.87997	0.986766	0.513648	21.5612
GOTERM_BP_DIRECT	GO:0034587~piRNA metabolic process	3	0.787402	0.0191505	TDRKH, PIWIL1, DDX4	279	9	11368	13.5818	1	0.831648	27.0515
GOTERM_CC_DIRECT	GO:0005581~collagen trimer	5	1.31234	0.0205163	C1QTNF7, MBL2, COLEC10, ADIPOQ, COL10A1	315	43	12833	4.73717	0.991141	0.490942	23.3095
KEGG_PATHWAY	ssc04931:Insulin resistance	8	2.09974	0.0211682	PIK3CG, GFPT1, GYS2, MLXIP, ACACB, MAPK10, IRS1, PCK1	175	112	7001	2.85755	0.990968	0.324464	23.8413
KEGG_PATHWAY	ssc00330:Arginine and proline metabolism	5	1.31234	0.0214082	ARG1, CKM, GATM, CKMT2, AOC1	175	43	7001	4.65183	0.991443	0.306655	24.0787
GOTERM_MF_DIRECT	GO:0042803~protein homodimerization activity	6	1.5748	0.0257632	IL12B, FOXP3, NR0B1, AOC1, CSN1S2, BCL2L10	265	70	11048	3.57348	0.999956	0.865278	30.3643
GOTERM_CC_DIRECT	GO:0030018~Z disc	5	1.31234	0.027498	RYR1, ACTN2, CAPN3, CASQ2, MYOT	315	47	12833	4.33401	0.998266	0.54827	30.021
GOTERM_BP_DIRECT	GO:0031214~biomineral tissue development	3	0.787402	0.0283322	IBSP, ODAM, BGLAP	279	11	11368	11.1124	1	0.915563	37.4268
REACTOME_PATHWAY	R-SSC-390522:R-SSC-390522	4	1.04987	0.029255	ACTA1, MYL1, ACTN2, TNNI1	151	23	5062	5.83012	0.9985	0.803208	31.4548
GOTERM_BP_DIRECT	GO:0006874~cellular calcium ion homeostasis	5	1.31234	0.0293514	EDN3, PTH1R, PTH, CCL8, STC1	279	48	11368	4.24432	1	0.909452	38.4888
GOTERM_MF_DIRECT	GO:0004896~cytokine receptor activity	4	1.04987	0.0311865	IL20RB, IL6R, IL12B, IL13RA2	265	29	11048	5.75042	0.999995	0.868364	35.5507
KEGG_PATHWAY	ssc04920:Adipocytokine signaling pathway	6	1.5748	0.0312024	ACACB, MAPK10, AGRP, ADIPOQ, IRS1, PCK1	175	71	7001	3.38076	0.999064	0.392338	33.2033
GOTERM_CC_DIRECT	GO:0030054~cell junction	7	1.83727	0.0316405	CXCR4, CHRM1, KCNA1, DUOX2, CHRNB2, HOMER2, CDH5	315	97	12833	2.93998	0.999345	0.557146	33.7428
GOTERM_BP_DIRECT	GO:0035584~calcium-mediated signaling using intracellular calcium source	3	0.787402	0.0334583	VCAM1, DMTN, HOMER2	279	12	11368	10.1864	1	0.924403	42.5994
REACTOME_PATHWAY	R-SSC-70635:R-SSC-70635	3	0.787402	0.0335804	ARG1, NAGS, OTC	151	10	5062	10.057	0.999436	0.775994	35.2399
GOTERM_BP_DIRECT	GO:0007155~cell adhesion	8	2.09974	0.0349535	IBSP, SORBS3, ATP4B, EFNB2, CX3CR1, VTN, SELE, MOG	279	126	11368	2.58702	1	0.921905	44.0309
KEGG_PATHWAY	ssc00140:Steroid hormone biosynthesis	5	1.31234	0.039599	CYP2D25, CYP19A3, SULT1E1, CYP2B22, CYP2C49	175	52	7001	3.8467	0.999862	0.44711	40.2095
REACTOME_PATHWAY	R-SSC-2142816:R-SSC-2142816	3	0.787402	0.0402576	CYP4F2, CYP4A24, CYP2C49	151	11	5062	9.14269	0.999876	0.776825	40.7066
GOTERM_BP_DIRECT	GO:0042493~response to drug	5	1.31234	0.042638	SLC1A3, HTR2C, KCNJ11, AOC1, HTR1F	279	54	11368	3.77273	1	0.9481	50.874
KEGG_PATHWAY	ssc05146:Amoebiasis	7	1.83727	0.0444437	PIK3CG, ARG1, SERPINB10, ITGB2, LAMC2, ACTN2, IL12B	175	104	7001	2.69269	0.999955	0.464791	43.9373
GOTERM_BP_DIRECT	GO:0032024~positive regulation of insulin secretion	3	0.787402	0.0446816	RBP4, FFAR1, GPER1	279	14	11368	8.73118	1	0.947573	52.5568
GOTERM_BP_DIRECT	GO:0019221~cytokine-mediated signaling pathway	7	1.83727	0.0454862	CCL2, IRF5, IL20RB, DUOX2, LRRC19, IL6R, IL12B	279	106	11368	2.69074	1	0.942714	53.2045
GOTERM_BP_DIRECT	GO:0007338~single fertilization	4	1.04987	0.0460245	ADAM2, BSP1, AWN, SPMI	279	33	11368	4.93885	1	0.936884	53.6331
GOTERM_MF_DIRECT	GO:0008009~chemokine activity	4	1.04987	0.0468464	CCL2, CXCL2, CXCL9, CCL8	265	34	11048	4.90477	1	0.928066	48.585
KEGG_PATHWAY	ssc04068:FoxO signaling pathway	8	2.09974	0.0474027	PIK3CG, CCNB2, MAPK10, EGF, HOMER2, IRS1, PCK1, SOD2	175	133	7001	2.40636	0.999977	0.466589	46.1075
REACTOME_PATHWAY	R-SSC-418594:R-SSC-418594	9	2.3622	0.0478327	CCR9, CASR, CXCR4, CCR1, CXCL2, CXCR6, CXCL9, GPER1, HTR1F	151	136	5062	2.21845	0.999978	0.784211	46.3918
GOTERM_BP_DIRECT	GO:0006810~transport	6	1.5748	0.0480992	RBP4, ALB, SORCS1, CSN1S1, FYCO1, CSN1S2	279	81	11368	3.01819	1	0.93701	55.2508
GOTERM_BP_DIRECT	GO:0042093~T-helper cell differentiation	2	0.524934	0.0483133	PTGER4, IL12B	279	2	11368	40.7455	1	0.930168	55.4148
GOTERM_BP_DIRECT	GO:0090026~positive regulation of monocyte chemotaxis	3	0.787402	0.0507414	CCL2, CCR1, PLA2G7	279	15	11368	8.1491	1	0.931916	57.2345
GOTERM_BP_DIRECT	GO:0045453~bone resorption	3	0.787402	0.0507414	HNF1A, PTH1R, PTH	279	15	11368	8.1491	1	0.931916	57.2345
GOTERM_BP_DIRECT	GO:0042130~negative regulation of T cell proliferation	3	0.787402	0.0507414	PTPN6, IL20RB, FOXP3	279	15	11368	8.1491	1	0.931916	57.2345
GOTERM_BP_DIRECT	GO:0032753~positive regulation of interleukin-4 production	3	0.787402	0.0507414	TNFSF4, IL20RB, FOXP3	279	15	11368	8.1491	1	0.931916	57.2345
GOTERM_BP_DIRECT	GO:0050729~positive regulation of inflammatory response	4	1.04987	0.0532997	CCL2, TNFSF4, PTGER4, CCL8	279	35	11368	4.65663	1	0.933965	59.0763
GOTERM_MF_DIRECT	GO:0005506~iron ion binding	7	1.83727	0.0535781	CYP2D25, CYP19A3, CYP4F2, CYP8B1, CYP2B22, CYP4A24, CYP2C49	265	113	11048	2.5826	1	0.928867	53.3973
GOTERM_BP_DIRECT	GO:0043401~steroid hormone mediated signaling pathway	3	0.787402	0.0570762	BMP4, PAQR8, NR0B1	279	16	11368	7.63978	1	0.939668	61.6594
KEGG_PATHWAY	ssc04024:cAMP signaling pathway	10	2.62467	0.0577219	PIK3CG, FXYD2, TIAM1, FFAR2, CHRM1, PDE4B, CFTR, MAPK10, CACNA1D, HTR1F	175	198	7001	2.02049	0.999998	0.516484	53.0846
GOTERM_BP_DIRECT	GO:0042102~positive regulation of T cell proliferation	4	1.04987	0.0610913	VCAM1, TNFSF4, TNFSF13B, IL15	279	37	11368	4.40492	1	0.945208	64.2374
GOTERM_MF_DIRECT	GO:0016705~oxidoreductase activity, acting on paired donors, with incorporation or reduction of molecular oxygen	4	1.04987	0.0616585	CYP19A3, CYP4F2, CYP4A24, CYP2C49	265	38	11048	4.38848	1	0.933819	58.6211
GOTERM_BP_DIRECT	GO:0051281~positive regulation of release of sequestered calcium ion into cytosol	3	0.787402	0.0636691	CXCL9, GPER1, CAPN3	279	17	11368	7.19039	1	0.946408	65.8059
GOTERM_BP_DIRECT	GO:0045214~sarcomere organization	3	0.787402	0.0636691	ACTN2, CAPN3, CASQ2	279	17	11368	7.19039	1	0.946408	65.8059
KEGG_PATHWAY	ssc04530:Tight junction	6	1.5748	0.0648498	CLDN4, HCLS1, MYH2, ACTN2, CLDN20, CLDN23	175	87	7001	2.75901	1	0.539916	57.4071
KEGG_PATHWAY	ssc04145:Phagosome	8	2.09974	0.0650683	SLA-DQB1, MBL2, NCF2, FCGR2B, C3, NCF1, SLA-DRA, ITGB2	175	143	7001	2.23808	1	0.522934	57.5336
GOTERM_MF_DIRECT	GO:0016301~kinase activity	5	1.31234	0.0665172	PIK3CG, CKMT2, MASTL, AKAP3, PCK1	265	64	11048	3.25708	1	0.928865	61.4949
KEGG_PATHWAY	ssc00590:Arachidonic acid metabolism	5	1.31234	0.0676247	PLA2G12B, CYP4F2, CYP2B22, CYP4A24, CYP2C49	175	62	7001	3.22627	1	0.519794	58.9882
GOTERM_BP_DIRECT	GO:0010629~negative regulation of gene expression	5	1.31234	0.067946	ACVR1B, SAA2, CCR1, GPER1, ACACB	279	63	11368	3.23377	1	0.951475	68.2665
GOTERM_BP_DIRECT	GO:0007626~locomotory behavior	4	1.04987	0.0693814	SOBP, CHRNB2, HTR2C, SOD2	279	39	11368	4.17903	1	0.949823	69.0543
GOTERM_BP_DIRECT	GO:0016042~lipid catabolic process	4	1.04987	0.0693814	PNLIP, PNLIPRP1, PLA2G12B, PLA2G7	279	39	11368	4.17903	1	0.949823	69.0543
GOTERM_CC_DIRECT	GO:0031012~extracellular matrix	6	1.5748	0.0696242	IBSP, ZP2, CILP, VTN, MMP3, MMP25	315	90	12833	2.71598	1	0.807065	60.3039
GOTERM_BP_DIRECT	GO:0048477~oogenesis	3	0.787402	0.0705036	HORMAD1, PAQR8	279	18	11368	6.79092	1	0.947521	69.6575
KEGG_PATHWAY	ssc04152:AMPK signaling pathway	7	1.83727	0.0707603	PIK3CG, GYS2, CFTR, CCNA1, ADIPOQ, IRS1, PCK1	175	117	7001	2.3935	1	0.51996	60.7097
REACTOME_PATHWAY	R-SSC-422085:R-SSC-422085	3	0.787402	0.0711761	PCSK1, PLA2G7, MBOAT4	151	15	5062	6.70464	1	0.867512	60.9059
GOTERM_BP_DIRECT	GO:0071313~cellular response to caffeine	2	0.524934	0.0715905	RYR1, CASQ2	279	3	11368	27.1637	1	0.945184	70.2311
GOTERM_BP_DIRECT	GO:0050920~regulation of chemotaxis	2	0.524934	0.0715905	CXCR4, EFNB2	279	3	11368	27.1637	1	0.945184	70.2311
GOTERM_BP_DIRECT	GO:0010960~magnesium ion homeostasis	2	0.524934	0.0715905	ANK3, KCNA1	279	3	11368	27.1637	1	0.945184	70.2311
GOTERM_BP_DIRECT	GO:1901017~negative regulation of potassium ion transmembrane transporter activity	2	0.524934	0.0715905	ACTN2, CASQ2	279	3	11368	27.1637	1	0.945184	70.2311
GOTERM_BP_DIRECT	GO:0002677~negative regulation of chronic inflammatory response	2	0.524934	0.0715905	FOXP3, TNFAIP3	279	3	11368	27.1637	1	0.945184	70.2311
GOTERM_BP_DIRECT	GO:0043270~positive regulation of ion transport	2	0.524934	0.0715905	CHRM1, P2RY1	279	3	11368	27.1637	1	0.945184	70.2311
GOTERM_CC_DIRECT	GO:0043205~fibril	2	0.524934	0.0716285	ODAM, SLC1A3	315	3	12833	27.1598	1	0.78573	61.3849
GOTERM_BP_DIRECT	GO:0007200~phospholipase C-activating G-protein coupled receptor signaling pathway	4	1.04987	0.0737073	PTH1R, P2RY1, HTR2C, HTR1F	279	40	11368	4.07455	1	0.945249	71.3191
GOTERM_BP_DIRECT	GO:0030593~neutrophil chemotaxis	4	1.04987	0.0737073	EDN3, CCL2, CCL8, ITGB2	279	40	11368	4.07455	1	0.945249	71.3191
GOTERM_BP_DIRECT	GO:0001701~in utero embryonic development	7	1.83727	0.0762897	SOX10, ACVR1B, XRCC2, CCNB2, TANC2, FLVCR1, SLC34A2	279	121	11368	2.35718	1	0.946328	72.5959
GOTERM_BP_DIRECT	GO:0030154~cell differentiation	7	1.83727	0.0762897	SRPK3, SOX10, ONECUT1, TFF1, MYB, DDX4, TNP2	279	121	11368	2.35718	1	0.946328	72.5959
GOTERM_BP_DIRECT	GO:0051209~release of sequestered calcium ion into cytosol	3	0.787402	0.0775643	RYR1, HTR2C, HTR1F	279	19	11368	6.4335	1	0.944596	73.2063
GOTERM_BP_DIRECT	GO:0071356~cellular response to tumor necrosis factor	4	1.04987	0.0781504	CCL2, CHI3L1, CCL8, GPER1	279	41	11368	3.97517	1	0.941403	73.4827
GOTERM_MF_DIRECT	GO:0004497~monooxygenase activity	4	1.04987	0.078367	CYP19A3, CYP4F2, CYP4A24, CYP2C49	265	42	11048	3.97053	1	0.94209	67.7455
KEGG_PATHWAY	ssc00220:Arginine biosynthesis	3	0.787402	0.079681	ARG1, NAGS, OTC	175	19	7001	6.31669	1	0.548079	65.2498
GOTERM_BP_DIRECT	GO:0043086~negative regulation of catalytic activity	3	0.787402	0.0848359	SCG5, ACACB, CSN2	279	20	11368	6.11183	1	0.950684	76.4514
KEGG_PATHWAY	ssc04973:Carbohydrate digestion and absorption	4	1.04987	0.0856464	AMY2, PIK3CG, FXYD2, CACNA1D	175	42	7001	3.81007	1	0.559905	68.0105
REACTOME_PATHWAY	R-SSC-444209:R-SSC-444209	2	0.524934	0.086306	FFAR2, FFAR1	151	3	5062	22.3488	1	0.888788	68.2763
GOTERM_MF_DIRECT	GO:0005501~retinoid binding	2	0.524934	0.0922232	RBP4, RBP7	265	4	11048	20.8453	1	0.95478	73.856
GOTERM_BP_DIRECT	GO:0061042~vascular wound healing	2	0.524934	0.0943004	HPSE, MCAM	279	4	11368	20.3728	1	0.962228	80.1244
GOTERM_BP_DIRECT	GO:0032819~positive regulation of natural killer cell proliferation	2	0.524934	0.0943004	IL12B, IL15	279	4	11368	20.3728	1	0.962228	80.1244
GOTERM_BP_DIRECT	GO:0010884~positive regulation of lipid storage	2	0.524934	0.0943004	C3, ACACB	279	4	11368	20.3728	1	0.962228	80.1244
GOTERM_BP_DIRECT	GO:0071286~cellular response to magnesium ion	2	0.524934	0.0943004	ANK3, KCNA1	279	4	11368	20.3728	1	0.962228	80.1244
GOTERM_CC_DIRECT	GO:0034362~low-density lipoprotein particle	2	0.524934	0.0943494	PLA2G7, APOM	315	4	12833	20.3698	1	0.847857	71.8818
GOTERM_CC_DIRECT	GO:0071547~piP-body	2	0.524934	0.0943494	TDRKH, DDX4	315	4	12833	20.3698	1	0.847857	71.8818
GOTERM_CC_DIRECT	GO:0030314~junctional membrane complex	2	0.524934	0.0943494	RYR1, CASQ2	315	4	12833	20.3698	1	0.847857	71.8818
KEGG_PATHWAY	ssc00340:Histidine metabolism	3	0.787402	0.0947863	ASPA, UROC1, AOC1	175	21	7001	5.7151	1	0.583697	71.8507
KEGG_PATHWAY	ssc05160:Hepatitis C	7	1.83727	0.0960208	PIK3CG, CLDN4, IFNB1, CLDN20, MAPK10, EGF, CLDN23	175	127	7001	2.20504	1	0.574369	72.3355

## Sheet: GO_Pam3csk4 stimulation
Category	Term	Count	%	PValue	Genes	List Total	Pop Hits	Pop Total	Fold Enrichment	Bonferroni	Benjamini	FDR
GOTERM_CC_DIRECT	GO:0005615~extracellular space	47	11.6337	8.0556e-08	TG, CSF3, LALBA, RETNLB, MBL2, EDN3, RBP4, CCL2, C3, CXCL2, GDF5, BSP1, CCL8, VCAM1, PCSK1, CCL20, SAA2, ALB, GPX5, KLKB1, PTH, SERPINB10, SERPINC1, TFF2, ENO3, KRT2, TFF1, MUC13, IL1A, AMY2, CLCA1, IL9, CILP, CHI3L1, F9, CSN1S2, CKM, CBLN2, STC1, IL12B, XCL1, CPB1, LHB, AOC1, PON3, CSN2	336	762	12833	2.35576	1.64333e-05	1.64333e-05	0.000101296
KEGG_PATHWAY	ssc04060:Cytokine-cytokine receptor interaction	20	4.9505	1.84583e-06	CSF3, AMHR2, CCL2, CCR1, IL9, CCL8, CXCL12, CCR9, LIF, ACVR1B, CCR7, IL20RB, PRLR, CCL20, TNFSF13B, CX3CR1, EPOR, IL12B, IL1A	191	201	7001	3.64721	0.000400466	0.000400466	0.00234442
GOTERM_BP_DIRECT	GO:0006955~immune response	19	4.70297	3.52302e-06	CSF3, SLA-DRA, OPRK1, CCR1, IL9, CXCL2, CCL8, GZMH, CXCL12, CCR9, LIF, CCR7, CCL20, TNFSF13B, IL12B, XCL1, TNFAIP3, IL1A	294	198	11368	3.71044	0.00403977	0.00403977	0.00566462
GOTERM_BP_DIRECT	GO:0055114~oxidation-reduction process	15	3.71287	1.15252e-05	CYP21A2, NCF1, CYP2D25, DUOX2, DUOX1, SOD2, IYD, DCT, GPX5, TDH, FMO3, CYP19A3, NOS2, CYP8B1, AOC1	294	137	11368	4.23358	0.0131552	0.00659939	0.0185301
GOTERM_CC_DIRECT	GO:0005576~extracellular region	25	6.18812	0.000173685	PNLIP, LYPD1, RBP4, INSL3, IGFBPL1, FGF17, AWN, CXCL12, TAC3, LIF, KLKB1, PLA2G12B, SCG5, SPMI, KIRREL3, MLN, CFB, CHI3L1, ADIPOQ, CSN1S1, GHRH, XCL1, CHGB, LHB, CSN2	336	407	12833	2.34604	0.0348144	0.0175614	0.218183
KEGG_PATHWAY	ssc05140:Leishmaniasis	9	2.22772	0.000244672	NCF2, C3, NCF1, SLA-DRA, TLR2, ITGB2, IL12B, NOS2, IL1A	191	62	7001	5.32081	0.0517152	0.0262008	0.31032
GOTERM_BP_DIRECT	GO:0070098~chemokine-mediated signaling pathway	7	1.73267	0.000330216	CCL2, CCL20, CXCL2, TFF2, CCL8, XCL1, CXCL12	294	37	11368	7.31532	0.315784	0.11882	0.529645
GOTERM_MF_DIRECT	GO:0020037~heme binding	11	2.72277	0.000357784	DGCR8, CYP21A2, DUOX2, CYP2D25, DUOX1, CYP19A3, CYP4F2, NOS2, CYP8B1, CYP3A46, CYP2C49	282	106	11048	4.06557	0.123699	0.123699	0.492051
REACTOME_PATHWAY	R-SSC-380108:R-SSC-380108	9	2.22772	0.000454249	CCR9, CCR7, CCL2, CCL20, CCR1, CX3CR1, CXCL2, XCL1, CXCL12	169	56	5062	4.81382	0.115449	0.115449	0.595608
GOTERM_BP_DIRECT	GO:0071346~cellular response to interferon-gamma	6	1.48515	0.000663688	CCL2, CCL20, CCL8, IL12B, NOS2, XCL1	294	28	11368	8.28571	0.533655	0.173626	1.06184
GOTERM_BP_DIRECT	GO:0006954~inflammatory response	14	3.46535	0.00110845	CCL2, PTGER4, C3, CCR1, CXCL2, CHI3L1, TLR2, CCL8, CXCL12, MMP25, PTGIR, CCR7, CCL20, XCL1	294	187	11368	2.89483	0.720376	0.224977	1.76749
REACTOME_PATHWAY	R-SSC-418555:R-SSC-418555	11	2.72277	0.00128727	INSL3, PTGIR, DRD1, PTGER4, GHRH, PDE4A, PDE4B, PTH1R, PTH, GPR15, LHB	169	97	5062	3.39669	0.293751	0.159613	1.67935
KEGG_PATHWAY	ssc05150:Staphylococcus aureus infection	7	1.73267	0.00140063	MBL2, FCAR, FCGR2B, C3, SLA-DRA, CFB, ITGB2	191	46	7001	5.57785	0.26225	0.0964136	1.76448
GOTERM_MF_DIRECT	GO:0008009~chemokine activity	6	1.48515	0.00156104	CCL2, CCL20, CXCL2, CCL8, XCL1, CXCL12	282	34	11048	6.91364	0.438124	0.250416	2.13043
GOTERM_MF_DIRECT	GO:0005179~hormone activity	7	1.73267	0.00176761	EDN3, RETNLB, MLN, INSL3, GHRH, PTH, LHB	282	51	11048	5.37728	0.479426	0.195559	2.40917
REACTOME_PATHWAY	R-SSC-209968:R-SSC-209968	4	0.990099	0.00177828	SLC5A5, DUOX2, DUOX1, IYD	169	8	5062	14.9763	0.381566	0.148016	2.31303
GOTERM_MF_DIRECT	GO:0005509~calcium ion binding	24	5.94059	0.00216357	LALBA, AMY2, MBL2, SNCB, SYT10, HPCAL4, MYL1, CBL, DUOX2, DUOX1, MYLPF, F9, PCDH15, MMP3, MMP25, CDH15, SLC25A25, LPCAT1, PLA2G12B, RYR1, S100G, SYTL3, AOC1, CSN2	282	472	11048	1.99207	0.550321	0.18111	2.94142
KEGG_PATHWAY	ssc05323:Rheumatoid arthritis	9	2.22772	0.00220699	CCL2, TNFSF13B, CCL20, SLA-DRA, TLR2, ITGB2, MMP3, CXCL12, IL1A	191	86	7001	3.83593	0.380874	0.112957	2.76724
KEGG_PATHWAY	ssc04972:Pancreatic secretion	9	2.22772	0.00220699	PNLIP, CLCA1, CLCA4, ATP1B4, PLA2G12B, CFTR, SLC4A2, CPB1, PRKCB	191	86	7001	3.83593	0.380874	0.112957	2.76724
KEGG_PATHWAY	ssc04062:Chemokine signaling pathway	13	3.21782	0.00253172	CCR9, CCR7, CCL2, CCL20, TIAM1, NCF1, CCR1, CX3CR1, CXCL2, CCL8, XCL1, VAV2, CXCL12	191	173	7001	2.75438	0.423096	0.10418	3.1684
KEGG_PATHWAY	ssc04668:TNF signaling pathway	10	2.47525	0.00255391	LIF, VCAM1, CCL2, CCL20, CXCL2, CREB3L4, MAPK10, TNFAIP3, MMP3, SELE	191	108	7001	3.39393	0.425875	0.0883368	3.19576
KEGG_PATHWAY	ssc05144:Malaria	7	1.73267	0.00266131	CSF3, VCAM1, CCL2, TLR2, ITGB2, SELE	191	52	7001	4.93425	0.439135	0.0792905	3.32807
KEGG_PATHWAY	ssc04918:Thyroid hormone synthesis	8	1.9802	0.002977	TG, SLC5A5, DUOXA2, GPX5, ATP1B4, CREB3L4, PRKCB, IYD	191	71	7001	4.13008	0.476371	0.0776877	3.716
GOTERM_BP_DIRECT	GO:0030593~neutrophil chemotaxis	6	1.48515	0.00345418	EDN3, CCL2, CCL20, CCL8, ITGB2, XCL1	294	40	11368	5.8	0.981234	0.484501	5.41175
GOTERM_BP_DIRECT	GO:0071356~cellular response to tumor necrosis factor	6	1.48515	0.00385256	CCL2, CCL20, CHI3L1, CCL8, GPER1, XCL1	294	41	11368	5.65854	0.988147	0.469318	6.01793
GOTERM_MF_DIRECT	GO:0004497~monooxygenase activity	6	1.48515	0.00404564	CYP21A2, FMO3, CYP19A3, CYP4F2, CYP2C49, COQ6	282	42	11048	5.59676	0.775946	0.258569	5.43466
GOTERM_MF_DIRECT	GO:0005215~transporter activity	8	1.9802	0.00477856	SLC11A1, TTPAL, RBP4, SLC5A5, AQP9, CSN1S1, CSN1S2, CSN2	282	82	11048	3.82218	0.829243	0.25516	6.38941
GOTERM_BP_DIRECT	GO:0070374~positive regulation of ERK1 and ERK2 cascade	9	2.22772	0.00569222	CCL2, SAA2, CCL20, CCR1, CHI3L1, CCL8, GPER1, XCL1, SCIMP	294	105	11368	3.31429	0.998583	0.559516	8.77018
GOTERM_BP_DIRECT	GO:0090026~positive regulation of monocyte chemotaxis	4	0.990099	0.00612651	CCL2, CCR1, PLA2G7, CXCL12	294	15	11368	10.3111	0.999142	0.543678	9.40879
GOTERM_CC_DIRECT	GO:0030016~myofibril	4	0.990099	0.00635259	MYH2, MYL1, ABRA, MYH4	336	15	12833	10.1849	0.727485	0.351669	7.70093
KEGG_PATHWAY	ssc04024:cAMP signaling pathway	13	3.21782	0.00742584	DRD1, ATP1B4, CFTR, MAPK10, VAV2, CAMK4, TIAM1, PDE4A, PDE4B, CREB3L4, RAPGEF4, CACNA1D, HCAR1	191	198	7001	2.40661	0.80159	0.16449	9.03265
GOTERM_MF_DIRECT	GO:0005516~calmodulin binding	5	1.23762	0.00750415	KCNN3, MYH2, RYR1, MYH4, NOS2	282	31	11048	6.31892	0.937929	0.327711	9.86206
GOTERM_BP_DIRECT	GO:0006874~cellular calcium ion homeostasis	6	1.48515	0.00760768	EDN3, PTH1R, PTH, CCL8, STC1, ATP13A5	294	48	11368	4.83333	0.999845	0.584164	11.5554
GOTERM_CC_DIRECT	GO:0009986~cell surface	15	3.71287	0.00769968	BSP1, TLR2, CFTR, NLGN3, ITGB2, EPCAM, CCR9, ACVR1B, PRLR, P2RY1, PCD1B, FGL2, ABCC2, SLC46A2, LRFN2	336	257	12833	2.22919	0.793367	0.325783	9.2621
GOTERM_BP_DIRECT	GO:0006816~calcium ion transport	5	1.23762	0.00786063	CLCA1, CCR1, CCL8, CHRNB2, CSN2	294	31	11368	6.23656	0.999885	0.561468	11.9172
KEGG_PATHWAY	ssc04911:Insulin secretion	8	1.9802	0.00804704	KCNN3, ATP1B4, FFAR1, RAPGEF4, CREB3L4, KCNJ11, CACNA1D, PRKCB	191	85	7001	3.44983	0.826794	0.160818	9.75311
GOTERM_BP_DIRECT	GO:0071320~cellular response to cAMP	4	0.990099	0.00881444	DMTN, SLC5A5, AQP9, CFTR	294	17	11368	9.09804	0.999962	0.571611	13.269
GOTERM_BP_DIRECT	GO:0007267~cell-cell signaling	7	1.73267	0.00981747	CCR1, PTH, ADRA1B, CCL8, ADRA2B, LHB, ADRA1D	294	71	11368	3.81221	0.999988	0.581886	14.6695
GOTERM_MF_DIRECT	GO:0048020~CCR chemokine receptor binding	4	0.990099	0.0100083	CCL2, CCL20, CCL8, XCL1	282	18	11048	8.70607	0.975563	0.37121	12.9469
GOTERM_BP_DIRECT	GO:0098869~cellular oxidant detoxification	4	0.990099	0.0103785	GPX5, DUOX2, DUOX1, IYD	294	18	11368	8.59259	0.999994	0.57524	15.4436
GOTERM_MF_DIRECT	GO:0030246~carbohydrate binding	7	1.73267	0.0105145	MBL2, SELL, GFPT1, CHI3L1, LGALS13, CLEC7A, SELE	282	73	11048	3.75673	0.979766	0.351683	13.5584
GOTERM_BP_DIRECT	GO:0007204~positive regulation of cytosolic calcium ion concentration	6	1.48515	0.0106267	PTGIR, PTGER4, CCR1, ADRA1B, GPER1, ADRA1D	294	52	11368	4.46154	0.999995	0.558847	15.784
GOTERM_BP_DIRECT	GO:0060326~cell chemotaxis	6	1.48515	0.011493	SAA2, CCL20, CXCL2, CCL8, XCL1, CXCL12	294	53	11368	4.37736	0.999998	0.564002	16.9618
GOTERM_MF_DIRECT	GO:0005496~steroid binding	4	0.990099	0.0116647	CYP21A2, ESRRB, PAQR8	282	19	11048	8.24785	0.986827	0.351412	14.9333
REACTOME_PATHWAY	R-SSC-198933:R-SSC-198933	7	1.73267	0.0118602	VCAM1, CD3G, SELL, ITGB2, KIR2DL1, KLRF1, SLAMF7	169	58	5062	3.61498	0.9601	0.553067	14.5186
GOTERM_BP_DIRECT	GO:0050729~positive regulation of inflammatory response	5	1.23762	0.0120725	CCL2, PTGER4, TLR2, CCL8, XCL1	294	35	11368	5.52381	0.999999	0.559975	17.7411
GOTERM_BP_DIRECT	GO:0048247~lymphocyte chemotaxis	4	0.990099	0.0120931	CCL2, CCL20, CCL8, XCL1	294	19	11368	8.14035	0.999999	0.540056	17.7687
KEGG_PATHWAY	ssc04670:Leukocyte transendothelial migration	9	2.22772	0.0126669	VCAM1, NCF2, NCF1, MYLPF, ITGB2, RAPGEF4, VAV2, CXCL12, PRKCB	191	115	7001	2.86861	0.937104	0.22235	14.9485
KEGG_PATHWAY	ssc00140:Steroid hormone biosynthesis	6	1.48515	0.0129293	CYP21A2, CYP2D25, HSD11B1, CYP19A3, CYP3A46, CYP2C49	191	52	7001	4.22936	0.94063	0.20969	15.2352
KEGG_PATHWAY	ssc04145:Phagosome	10	2.47525	0.0155179	MBL2, NCF2, FCAR, FCGR2B, C3, NCF1, SLA-DRA, TLR2, ITGB2, CLEC7A	191	143	7001	2.56325	0.966418	0.229765	18.0156
GOTERM_CC_DIRECT	GO:0031090~organelle membrane	4	0.990099	0.016546	CYP21A2, CYP2D25, FMO3, CYP8B1	336	21	12833	7.27494	0.966748	0.49375	18.9254
GOTERM_BP_DIRECT	GO:0006590~thyroid hormone generation	3	0.742574	0.0167285	SLC5A5, DUOX2, DUOX1	294	8	11368	14.5	1	0.639474	23.758
GOTERM_BP_DIRECT	GO:0042554~superoxide anion generation	3	0.742574	0.0167285	NCF2, NCF1, SOD2	294	8	11368	14.5	1	0.639474	23.758
GOTERM_CC_DIRECT	GO:0048471~perinuclear region of cytoplasm	14	3.46535	0.0171917	SEC23A, DMTN, HMGCLL1, CHI3L1, GPER1, DDX4, DEPDC5, TNKS2, DAB1, MT1A, TNFSF13B, ATP9A, EIF4A2, NOS2	336	256	12833	2.0887	0.970917	0.445452	19.5922
KEGG_PATHWAY	ssc05152:Tuberculosis	11	2.72277	0.0196829	FCGR2B, C3, SLA-DRA, RFX5, TLR2, ITGB2, CLEC7A, IL12B, MAPK10, NOS2, IL1A	191	174	7001	2.31724	0.986617	0.265179	22.3137
KEGG_PATHWAY	ssc04640:Hematopoietic cell lineage	7	1.73267	0.0210909	CSF3, CD3G, CD19, PCD1B, EPOR, IL1A	191	80	7001	3.20726	0.990203	0.265362	23.719
GOTERM_BP_DIRECT	GO:0010629~negative regulation of gene expression	6	1.48515	0.0228994	ACVR1B, SAA2, CCR1, GPER1, ACACB, NOS2	294	63	11368	3.68254	1	0.735752	31.0982
GOTERM_BP_DIRECT	GO:0002548~monocyte chemotaxis	4	0.990099	0.0229849	CCL2, CCL20, CCL8, XCL1	294	24	11368	6.44444	1	0.719809	31.1951
GOTERM_BP_DIRECT	GO:0019229~regulation of vasoconstriction	3	0.742574	0.0259877	EDN3, ADRA1B, ADRA2B	294	10	11368	11.6	1	0.747214	34.5176
KEGG_PATHWAY	ssc00330:Arginine and proline metabolism	5	1.23762	0.0284534	ARG1, CKM, CKMT2, NOS2, AOC1	191	43	7001	4.26215	0.998096	0.323955	30.6937
REACTOME_PATHWAY	R-SSC-449147:R-SSC-449147	4	0.990099	0.0347954	CSF3, IL9, IL13RA2	169	22	5062	5.44594	0.99993	0.852277	37.2269
GOTERM_MF_DIRECT	GO:0004601~peroxidase activity	3	0.742574	0.0359608	GPX5, DUOX2, DUOX1	282	12	11048	9.79433	0.999999	0.707282	39.6388
GOTERM_MF_DIRECT	GO:0008395~steroid hydroxylase activity	3	0.742574	0.0359608	CYP21A2, CYP2D25, CYP2C49	282	12	11048	9.79433	0.999999	0.707282	39.6388
REACTOME_PATHWAY	R-SSC-418594:R-SSC-418594	10	2.47525	0.036034	CCR9, CCR7, CASR, CCL20, OPRK1, CCR1, CXCL2, GPER1, CXCL12, HCAR1	169	136	5062	2.2024	0.99995	0.808231	38.2778
KEGG_PATHWAY	ssc04630:Jak-STAT signaling pathway	9	2.22772	0.0362748	CSF3, LIF, IL20RB, PRLR, IL9, EPOR, IL12B, IL13RA2	191	140	7001	2.35636	0.999671	0.376024	37.456
GOTERM_CC_DIRECT	GO:0016324~apical plasma membrane	8	1.9802	0.0363079	EPCAM, DUOX2, DUOX1, S100G, CFTR, UPK3A, ABCC2, MUC13	336	119	12833	2.56763	0.999471	0.659657	37.1897
GOTERM_BP_DIRECT	GO:0035584~calcium-mediated signaling using intracellular calcium source	3	0.742574	0.0368484	VCAM1, DMTN, HOMER2	294	12	11368	9.66667	1	0.846736	45.3209
GOTERM_CC_DIRECT	GO:0031226~intrinsic component of plasma membrane	3	0.742574	0.0377276	CLCA1, CLCA4, TLR2	336	12	12833	9.54836	0.999608	0.62494	38.3434
GOTERM_CC_DIRECT	GO:0009897~external side of plasma membrane	8	1.9802	0.0377325	VCAM1, CD83, CCR7, CD19, SELL, CCR1, CHRNB2, CXCL12	336	120	12833	2.54623	0.999609	0.581811	38.3473
GOTERM_BP_DIRECT	GO:1902476~chloride transmembrane transport	4	0.990099	0.0377838	CLCA1, CLIC5, CFTR, SLC4A2	294	29	11368	5.33333	1	0.84181	46.1685
GOTERM_CC_DIRECT	GO:0005887~integral component of plasma membrane	27	6.68317	0.03852	CALHM2, DRD1, SLC5A5, AQP9, OPRK1, PTH1R, FFAR1, MFSD2A, KCNJ3, KCNJ11, INSRR, EPCAM, PTGIR, SLC4A2, TRPV6, ADRA2B, PTGER4, PMEL, SLC6A14, SLC7A10, NLGN3, AQP10, ATP13A5, ADRA1B, ABCC2, SLC5A11, ADRA1D	336	690	12833	1.49453	0.999669	0.551274	38.9788
GOTERM_CC_DIRECT	GO:0030141~secretory granule	4	0.990099	0.0390366	CLCA1, ZP2, SCG5, CHGB	336	29	12833	5.26806	0.999703	0.522151	39.3898
GOTERM_MF_DIRECT	GO:0016493~C-C chemokine receptor activity	3	0.742574	0.0417986	CCR9, CCR7, CCR1	282	13	11048	9.04092	1	0.730972	44.4868
GOTERM_MF_DIRECT	GO:0016712~oxidoreductase activity, acting on paired donors, with incorporation or reduction of molecular oxygen, reduced flavin or flavoprotein as one donor, and incorporation of one atom of oxygen	3	0.742574	0.0417986	CYP2D25, CYP3A46, COQ6	282	13	11048	9.04092	1	0.730972	44.4868
GOTERM_MF_DIRECT	GO:0004089~carbonate dehydratase activity	3	0.742574	0.0417986	CA5B, CA3, CA1	282	13	11048	9.04092	1	0.730972	44.4868
GOTERM_BP_DIRECT	GO:0032733~positive regulation of interleukin-10 production	3	0.742574	0.0428207	CD83, IL20RB, IL12B	294	13	11368	8.92308	1	0.866202	50.5251
GOTERM_BP_DIRECT	GO:0006814~sodium ion transport	3	0.742574	0.0428207	ATP4B, ATP1B4, SLC5A11	294	13	11368	8.92308	1	0.866202	50.5251
GOTERM_CC_DIRECT	GO:0030863~cortical cytoskeleton	3	0.742574	0.0438325	DMTN, CAPZA3, NOS2	336	13	12833	8.81387	0.999893	0.533257	43.0855
GOTERM_BP_DIRECT	GO:0071347~cellular response to interleukin-1	4	0.990099	0.0447785	CCL2, CCL20, CCL8, XCL1	294	31	11368	4.98925	1	0.867945	52.1273
KEGG_PATHWAY	ssc04610:Complement and coagulation cascades	6	1.48515	0.0452855	MBL2, C3, CFB, KLKB1, SERPINC1, F9	191	72	7001	3.05454	0.999957	0.428042	44.4903
KEGG_PATHWAY	ssc05133:Pertussis	6	1.48515	0.0475899	C3, ITGB2, IL12B, MAPK10, NOS2, IL1A	191	73	7001	3.01269	0.999975	0.427009	46.1683
GOTERM_BP_DIRECT	GO:0032024~positive regulation of insulin secretion	3	0.742574	0.0491249	RBP4, FFAR1, GPER1	294	14	11368	8.28571	1	0.882772	55.5123
REACTOME_PATHWAY	R-SSC-1475029:R-SSC-1475029	3	0.742574	0.049469	CA5B, CA3, CA1	169	11	5062	8.16891	0.999999	0.858704	48.6787
KEGG_PATHWAY	ssc04970:Salivary secretion	6	1.48515	0.0499628	ATP1B4, ADRA1B, SLC4A2, TRPV6, ADRA1D, PRKCB	191	74	7001	2.97198	0.999985	0.426563	47.8472
GOTERM_MF_DIRECT	GO:0015265~urea channel activity	2	0.49505	0.0502243	AQP9, AQP10	282	2	11048	39.1773	1	0.768376	50.85
GOTERM_MF_DIRECT	GO:0005130~granulocyte colony-stimulating factor receptor binding	2	0.49505	0.0502243	CSF3	282	2	11048	39.1773	1	0.768376	50.85
GOTERM_MF_DIRECT	GO:0008329~signaling pattern recognition receptor activity	2	0.49505	0.0502243	TLR2, CLEC7A	282	2	11048	39.1773	1	0.768376	50.85
GOTERM_BP_DIRECT	GO:0042093~T-helper cell differentiation	2	0.49505	0.0508861	PTGER4, IL12B	294	2	11368	38.6667	1	0.882715	56.8188
GOTERM_BP_DIRECT	GO:0008284~positive regulation of cell proliferation	10	2.47525	0.0530477	EPCAM, CSF3, LIF, EDN3, HCLS1, FGF17, PTH1R, GPER1, MAB21L1	294	187	11368	2.06774	1	0.884627	58.3733
KEGG_PATHWAY	ssc04925:Aldosterone synthesis and secretion	6	1.48515	0.0549145	STAR, CAMK4, CYP21A2, CREB3L4, CACNA1D, PRKCB	191	76	7001	2.89377	0.999995	0.442128	51.1964
GOTERM_BP_DIRECT	GO:0048662~negative regulation of smooth muscle cell proliferation	3	0.742574	0.0557401	PTGIR, IL12B, TNFAIP3	294	15	11368	7.73333	1	0.888825	60.236
GOTERM_BP_DIRECT	GO:0045453~bone resorption	3	0.742574	0.0557401	HNF1A, PTH1R, PTH	294	15	11368	7.73333	1	0.888825	60.236
GOTERM_MF_DIRECT	GO:0008201~heparin binding	6	1.48515	0.0575988	AWN, BSP1, SERPINC1, CCL8, SPMI, AOC1	282	82	11048	2.86663	1	0.790622	55.8571
GOTERM_BP_DIRECT	GO:0006810~transport	6	1.48515	0.0577947	RBP4, UCP3, ALB, SORCS1, CSN1S1, CSN1S2	294	81	11368	2.8642	1	0.889918	61.6047
REACTOME_PATHWAY	R-SSC-140837:R-SSC-140837	3	0.742574	0.058096	KLKB1, SERPINC1, F9	169	12	5062	7.48817	1	0.867345	54.4765
GOTERM_MF_DIRECT	GO:0003779~actin binding	4	0.990099	0.0586209	MOBP, MYH2, ABRA, MYH4	282	35	11048	4.47741	1	0.77374	56.5125
KEGG_PATHWAY	ssc00910:Nitrogen metabolism	3	0.742574	0.0610227	CA5B, CA3, CA1	191	15	7001	7.33089	0.999999	0.462622	55.0546
REACTOME_PATHWAY	R-SSC-416476:R-SSC-416476	8	1.9802	0.0613916	EDN3, CASR, FFAR1, P2RY1, ADRA1B, XCL1, ADRA1D, TAC3	169	106	5062	2.26058	1	0.850537	56.5269
GOTERM_BP_DIRECT	GO:0035264~multicellular organism growth	5	1.23762	0.0620597	SLC25A25, DUOX2, PCDH15, CTC1, TNKS2	294	58	11368	3.33333	1	0.899789	64.3059
KEGG_PATHWAY	ssc05146:Amoebiasis	7	1.73267	0.0629915	ARG1, TLR2, SERPINB10, ITGB2, IL12B, NOS2, PRKCB	191	104	7001	2.46713	0.999999	0.458739	56.237
KEGG_PATHWAY	ssc05143:African trypanosomiasis	4	0.990099	0.0636717	VCAM1, IL12B, SELE, PRKCB	191	34	7001	4.31229	0.999999	0.448351	56.6388
GOTERM_MF_DIRECT	GO:0005506~iron ion binding	7	1.73267	0.0682269	CYP21A2, CYP2D25, CYP19A3, CYP4F2, CYP8B1, CYP3A46, CYP2C49	282	113	11048	2.42691	1	0.804018	62.2459
KEGG_PATHWAY	ssc05142:Chagas disease (American trypanosomiasis)	7	1.73267	0.0702982	CCL2, CD3G, C3, TLR2, IL12B, MAPK10, NOS2	191	107	7001	2.39795	1	0.468843	60.3791
GOTERM_MF_DIRECT	GO:0016705~oxidoreductase activity, acting on paired donors, with incorporation or reduction of molecular oxygen	4	0.990099	0.0715366	CYP21A2, CYP19A3, CYP4F2, CYP2C49	282	38	11048	4.12393	1	0.800333	64.053
GOTERM_MF_DIRECT	GO:0004937~alpha1-adrenergic receptor activity	2	0.49505	0.0743857	ADRA1B, ADRA1D	282	3	11048	26.1182	1	0.794971	65.5441
GOTERM_BP_DIRECT	GO:0042335~cuticle development	2	0.49505	0.075353	DUOX2, DUOX1	294	3	11368	25.7778	1	0.934635	71.6262
GOTERM_BP_DIRECT	GO:0014823~response to activity	2	0.49505	0.075353	SLC25A25, SOD2	294	3	11368	25.7778	1	0.934635	71.6262
GOTERM_BP_DIRECT	GO:0042593~glucose homeostasis	5	1.23762	0.0754737	RBP4, HNF1A, FFAR1, FOXA1, ADRA1B	294	62	11368	3.11828	1	0.929487	71.6857
GOTERM_CC_DIRECT	GO:0014731~spectrin-associated cytoskeleton	2	0.49505	0.076293	DMTN, SPTB	336	3	12833	25.4623	1	0.712159	63.1356
GOTERM_BP_DIRECT	GO:0030073~insulin secretion	3	0.742574	0.0772543	CPLX3, HNF1A, FFAR1	294	18	11368	6.44444	1	0.928601	72.5499
GOTERM_BP_DIRECT	GO:0014068~positive regulation of phosphatidylinositol 3-kinase signaling	4	0.990099	0.0785105	HCLS1, CBL, GPER1, RGL2	294	39	11368	3.96581	1	0.926438	73.1447
GOTERM_BP_DIRECT	GO:0007626~locomotory behavior	4	0.990099	0.0785105	OPRK1, SOBP, CHRNB2, SOD2	294	39	11368	3.96581	1	0.926438	73.1447
KEGG_PATHWAY	ssc05321:Inflammatory bowel disease (IBD)	5	1.23762	0.0830956	SLA-DRA, TLR2, RORC, IL12B, IL1A	191	61	7001	3.00446	1	0.515213	66.7748
GOTERM_BP_DIRECT	GO:0007200~phospholipase C-activating G-protein coupled receptor signaling pathway	4	0.990099	0.0833301	PTH1R, P2RY1, ADRA1B, ADRA1D	294	40	11368	3.86667	1	0.932925	75.3162
KEGG_PATHWAY	ssc05134:Legionellosis	5	1.23762	0.087037	C3, CXCL2, TLR2, ITGB2, IL12B	191	62	7001	2.956	1	0.518983	68.5439
GOTERM_CC_DIRECT	GO:0042383~sarcolemma	4	0.990099	0.0909316	ABCC9, ANK3, RYR1, POPDC2	336	41	12833	3.72619	1	0.750717	69.8444
GOTERM_BP_DIRECT	GO:0043086~negative regulation of catalytic activity	3	0.742574	0.0928047	SCG5, ACACB, CSN2	294	20	11368	5.8	1	0.947398	79.1139
GOTERM_BP_DIRECT	GO:0071880~adenylate cyclase-activating adrenergic receptor signaling pathway	3	0.742574	0.0928047	ADRA1B, ADRA2B, ADRA1D	294	20	11368	5.8	1	0.947398	79.1139
KEGG_PATHWAY	ssc04978:Mineral absorption	4	0.990099	0.0936245	MT1A, ATP1B4, S100G, TRPV6	191	40	7001	3.66545	1	0.533192	71.3081
KEGG_PATHWAY	ssc04270:Vascular smooth muscle contraction	7	1.73267	0.095027	PTGIR, PLA2G12B, ADRA1B, NPR2, CACNA1D, ADRA1D, PRKCB	191	116	7001	2.21191	1	0.526287	71.8669
KEGG_PATHWAY	ssc05031:Amphetamine addiction	5	1.23762	0.0951867	DRD1, CAMK4, CREB3L4, CACNA1D, PRKCB	191	64	7001	2.86363	1	0.514961	71.9299
GOTERM_MF_DIRECT	GO:0016174~NAD(P)H oxidase activity	2	0.49505	0.0979346	DUOX2, DUOX1	282	4	11048	19.5887	1	0.864894	75.8459
GOTERM_MF_DIRECT	GO:0015204~urea transmembrane transporter activity	2	0.49505	0.0979346	AQP9, AQP10	282	4	11048	19.5887	1	0.864894	75.8459
GOTERM_MF_DIRECT	GO:0004872~receptor activity	5	1.23762	0.0984499	IGSF1, TLR2, ITGB2, NLGN3, AOC1	282	69	11048	2.83894	1	0.852238	76.0354
KEGG_PATHWAY	ssc04940:Type I diabetes mellitus	4	0.990099	0.0990943	CPE, SLA-DRA, IL12B, IL1A	191	41	7001	3.57604	1	0.518324	73.4313
GOTERM_BP_DIRECT	GO:0071918~urea transmembrane transport	2	0.49505	0.0991912	AQP9, AQP10	294	4	11368	19.3333	1	0.953931	81.3566
GOTERM_BP_DIRECT	GO:0010884~positive regulation of lipid storage	2	0.49505	0.0991912	C3, ACACB	294	4	11368	19.3333	1	0.953931	81.3566
GOTERM_BP_DIRECT	GO:2000107~negative regulation of leukocyte apoptotic process	2	0.49505	0.0991912	HCLS1, CXCL12	294	4	11368	19.3333	1	0.953931	81.3566
GOTERM_BP_DIRECT	GO:0001994~norepinephrine-epinephrine vasoconstriction involved in regulation of systemic arterial blood pressure	2	0.49505	0.0991912	ADRA1B, ADRA1D	294	4	11368	19.3333	1	0.953931	81.3566

## Sheet: GO_PolyIC stimulation
Category	Term	Count	%	PValue	Genes	List Total	Pop Hits	Pop Total	Fold Enrichment	Bonferroni	Benjamini	FDR
KEGG_PATHWAY	ssc05160:Hepatitis C	7	1.83727	0.0960208	PIK3CG, CLDN4, IFNB1, CLDN20, MAPK10, EGF, CLDN23	175	127	7001	2.20504	1	0.574369	72.3355
KEGG_PATHWAY	ssc00340:Histidine metabolism	3	0.787402	0.0947863	ASPA, UROC1, AOC1	175	21	7001	5.7151	1	0.583697	71.8507
GOTERM_CC_DIRECT	GO:0030314~junctional membrane complex	2	0.524934	0.0943494	RYR1, CASQ2	315	4	12833	20.3698	1	0.847857	71.8818
GOTERM_CC_DIRECT	GO:0071547~piP-body	2	0.524934	0.0943494	TDRKH, DDX4	315	4	12833	20.3698	1	0.847857	71.8818
GOTERM_CC_DIRECT	GO:0034362~low-density lipoprotein particle	2	0.524934	0.0943494	PLA2G7, APOM	315	4	12833	20.3698	1	0.847857	71.8818
GOTERM_BP_DIRECT	GO:0071286~cellular response to magnesium ion	2	0.524934	0.0943004	ANK3, KCNA1	279	4	11368	20.3728	1	0.962228	80.1244
GOTERM_BP_DIRECT	GO:0010884~positive regulation of lipid storage	2	0.524934	0.0943004	C3, ACACB	279	4	11368	20.3728	1	0.962228	80.1244
GOTERM_BP_DIRECT	GO:0032819~positive regulation of natural killer cell proliferation	2	0.524934	0.0943004	IL12B, IL15	279	4	11368	20.3728	1	0.962228	80.1244
GOTERM_BP_DIRECT	GO:0061042~vascular wound healing	2	0.524934	0.0943004	HPSE, MCAM	279	4	11368	20.3728	1	0.962228	80.1244
GOTERM_MF_DIRECT	GO:0005501~retinoid binding	2	0.524934	0.0922232	RBP4, RBP7	265	4	11048	20.8453	1	0.95478	73.856
REACTOME_PATHWAY	R-SSC-444209:R-SSC-444209	2	0.524934	0.086306	FFAR2, FFAR1	151	3	5062	22.3488	1	0.888788	68.2763
KEGG_PATHWAY	ssc04973:Carbohydrate digestion and absorption	4	1.04987	0.0856464	AMY2, PIK3CG, FXYD2, CACNA1D	175	42	7001	3.81007	1	0.559905	68.0105
GOTERM_BP_DIRECT	GO:0043086~negative regulation of catalytic activity	3	0.787402	0.0848359	SCG5, ACACB, CSN2	279	20	11368	6.11183	1	0.950684	76.4514
KEGG_PATHWAY	ssc00220:Arginine biosynthesis	3	0.787402	0.079681	ARG1, NAGS, OTC	175	19	7001	6.31669	1	0.548079	65.2498
GOTERM_MF_DIRECT	GO:0004497~monooxygenase activity	4	1.04987	0.078367	CYP19A3, CYP4F2, CYP4A24, CYP2C49	265	42	11048	3.97053	1	0.94209	67.7455
GOTERM_BP_DIRECT	GO:0071356~cellular response to tumor necrosis factor	4	1.04987	0.0781504	CCL2, CHI3L1, CCL8, GPER1	279	41	11368	3.97517	1	0.941403	73.4827
GOTERM_BP_DIRECT	GO:0051209~release of sequestered calcium ion into cytosol	3	0.787402	0.0775643	RYR1, HTR2C, HTR1F	279	19	11368	6.4335	1	0.944596	73.2063
GOTERM_BP_DIRECT	GO:0030154~cell differentiation	7	1.83727	0.0762897	SRPK3, SOX10, ONECUT1, TFF1, MYB, DDX4, TNP2	279	121	11368	2.35718	1	0.946328	72.5959
GOTERM_BP_DIRECT	GO:0001701~in utero embryonic development	7	1.83727	0.0762897	SOX10, ACVR1B, XRCC2, CCNB2, TANC2, FLVCR1, SLC34A2	279	121	11368	2.35718	1	0.946328	72.5959
GOTERM_BP_DIRECT	GO:0030593~neutrophil chemotaxis	4	1.04987	0.0737073	EDN3, CCL2, CCL8, ITGB2	279	40	11368	4.07455	1	0.945249	71.3191
GOTERM_BP_DIRECT	GO:0007200~phospholipase C-activating G-protein coupled receptor signaling pathway	4	1.04987	0.0737073	PTH1R, P2RY1, HTR2C, HTR1F	279	40	11368	4.07455	1	0.945249	71.3191
GOTERM_CC_DIRECT	GO:0043205~fibril	2	0.524934	0.0716285	ODAM, SLC1A3	315	3	12833	27.1598	1	0.78573	61.3849
GOTERM_BP_DIRECT	GO:0010960~magnesium ion homeostasis	2	0.524934	0.0715905	ANK3, KCNA1	279	3	11368	27.1637	1	0.945184	70.2311
GOTERM_BP_DIRECT	GO:0050920~regulation of chemotaxis	2	0.524934	0.0715905	CXCR4, EFNB2	279	3	11368	27.1637	1	0.945184	70.2311
GOTERM_BP_DIRECT	GO:0071313~cellular response to caffeine	2	0.524934	0.0715905	RYR1, CASQ2	279	3	11368	27.1637	1	0.945184	70.2311
GOTERM_BP_DIRECT	GO:0043270~positive regulation of ion transport	2	0.524934	0.0715905	CHRM1, P2RY1	279	3	11368	27.1637	1	0.945184	70.2311
GOTERM_BP_DIRECT	GO:1901017~negative regulation of potassium ion transmembrane transporter activity	2	0.524934	0.0715905	ACTN2, CASQ2	279	3	11368	27.1637	1	0.945184	70.2311
GOTERM_BP_DIRECT	GO:0002677~negative regulation of chronic inflammatory response	2	0.524934	0.0715905	FOXP3, TNFAIP3	279	3	11368	27.1637	1	0.945184	70.2311
REACTOME_PATHWAY	R-SSC-422085:R-SSC-422085	3	0.787402	0.0711761	PCSK1, PLA2G7, MBOAT4	151	15	5062	6.70464	1	0.867512	60.9059
KEGG_PATHWAY	ssc04152:AMPK signaling pathway	7	1.83727	0.0707603	PIK3CG, GYS2, CFTR, CCNA1, ADIPOQ, IRS1, PCK1	175	117	7001	2.3935	1	0.51996	60.7097
GOTERM_BP_DIRECT	GO:0048477~oogenesis	3	0.787402	0.0705036	HORMAD1, PAQR8	279	18	11368	6.79092	1	0.947521	69.6575
GOTERM_CC_DIRECT	GO:0031012~extracellular matrix	6	1.5748	0.0696242	IBSP, ZP2, CILP, VTN, MMP3, MMP25	315	90	12833	2.71598	1	0.807065	60.3039
GOTERM_BP_DIRECT	GO:0016042~lipid catabolic process	4	1.04987	0.0693814	PNLIP, PNLIPRP1, PLA2G12B, PLA2G7	279	39	11368	4.17903	1	0.949823	69.0543
GOTERM_BP_DIRECT	GO:0007626~locomotory behavior	4	1.04987	0.0693814	SOBP, CHRNB2, HTR2C, SOD2	279	39	11368	4.17903	1	0.949823	69.0543
GOTERM_BP_DIRECT	GO:0010629~negative regulation of gene expression	5	1.31234	0.067946	ACVR1B, SAA2, CCR1, GPER1, ACACB	279	63	11368	3.23377	1	0.951475	68.2665
KEGG_PATHWAY	ssc00590:Arachidonic acid metabolism	5	1.31234	0.0676247	PLA2G12B, CYP4F2, CYP2B22, CYP4A24, CYP2C49	175	62	7001	3.22627	1	0.519794	58.9882
GOTERM_MF_DIRECT	GO:0016301~kinase activity	5	1.31234	0.0665172	PIK3CG, CKMT2, MASTL, AKAP3, PCK1	265	64	11048	3.25708	1	0.928865	61.4949
KEGG_PATHWAY	ssc04145:Phagosome	8	2.09974	0.0650683	SLA-DQB1, MBL2, NCF2, FCGR2B, C3, NCF1, SLA-DRA, ITGB2	175	143	7001	2.23808	1	0.522934	57.5336
KEGG_PATHWAY	ssc04530:Tight junction	6	1.5748	0.0648498	CLDN4, HCLS1, MYH2, ACTN2, CLDN20, CLDN23	175	87	7001	2.75901	1	0.539916	57.4071
GOTERM_BP_DIRECT	GO:0051281~positive regulation of release of sequestered calcium ion into cytosol	3	0.787402	0.0636691	CXCL9, GPER1, CAPN3	279	17	11368	7.19039	1	0.946408	65.8059
GOTERM_BP_DIRECT	GO:0045214~sarcomere organization	3	0.787402	0.0636691	ACTN2, CAPN3, CASQ2	279	17	11368	7.19039	1	0.946408	65.8059
GOTERM_MF_DIRECT	GO:0016705~oxidoreductase activity, acting on paired donors, with incorporation or reduction of molecular oxygen	4	1.04987	0.0616585	CYP19A3, CYP4F2, CYP4A24, CYP2C49	265	38	11048	4.38848	1	0.933819	58.6211
GOTERM_BP_DIRECT	GO:0042102~positive regulation of T cell proliferation	4	1.04987	0.0610913	VCAM1, TNFSF4, TNFSF13B, IL15	279	37	11368	4.40492	1	0.945208	64.2374
KEGG_PATHWAY	ssc04024:cAMP signaling pathway	10	2.62467	0.0577219	PIK3CG, FXYD2, TIAM1, FFAR2, CHRM1, PDE4B, CFTR, MAPK10, CACNA1D, HTR1F	175	198	7001	2.02049	0.999998	0.516484	53.0846
GOTERM_BP_DIRECT	GO:0043401~steroid hormone mediated signaling pathway	3	0.787402	0.0570762	BMP4, PAQR8, NR0B1	279	16	11368	7.63978	1	0.939668	61.6594
GOTERM_MF_DIRECT	GO:0005506~iron ion binding	7	1.83727	0.0535781	CYP2D25, CYP19A3, CYP4F2, CYP8B1, CYP2B22, CYP4A24, CYP2C49	265	113	11048	2.5826	1	0.928867	53.3973
GOTERM_BP_DIRECT	GO:0050729~positive regulation of inflammatory response	4	1.04987	0.0532997	CCL2, TNFSF4, PTGER4, CCL8	279	35	11368	4.65663	1	0.933965	59.0763
GOTERM_BP_DIRECT	GO:0042130~negative regulation of T cell proliferation	3	0.787402	0.0507414	PTPN6, IL20RB, FOXP3	279	15	11368	8.1491	1	0.931916	57.2345
GOTERM_BP_DIRECT	GO:0032753~positive regulation of interleukin-4 production	3	0.787402	0.0507414	TNFSF4, IL20RB, FOXP3	279	15	11368	8.1491	1	0.931916	57.2345
GOTERM_BP_DIRECT	GO:0045453~bone resorption	3	0.787402	0.0507414	HNF1A, PTH1R, PTH	279	15	11368	8.1491	1	0.931916	57.2345
GOTERM_BP_DIRECT	GO:0090026~positive regulation of monocyte chemotaxis	3	0.787402	0.0507414	CCL2, CCR1, PLA2G7	279	15	11368	8.1491	1	0.931916	57.2345
GOTERM_BP_DIRECT	GO:0042093~T-helper cell differentiation	2	0.524934	0.0483133	PTGER4, IL12B	279	2	11368	40.7455	1	0.930168	55.4148
GOTERM_BP_DIRECT	GO:0006810~transport	6	1.5748	0.0480992	RBP4, ALB, SORCS1, CSN1S1, FYCO1, CSN1S2	279	81	11368	3.01819	1	0.93701	55.2508
REACTOME_PATHWAY	R-SSC-418594:R-SSC-418594	9	2.3622	0.0478327	CCR9, CASR, CXCR4, CCR1, CXCL2, CXCR6, CXCL9, GPER1, HTR1F	151	136	5062	2.21845	0.999978	0.784211	46.3918
KEGG_PATHWAY	ssc04068:FoxO signaling pathway	8	2.09974	0.0474027	PIK3CG, CCNB2, MAPK10, EGF, HOMER2, IRS1, PCK1, SOD2	175	133	7001	2.40636	0.999977	0.466589	46.1075
GOTERM_MF_DIRECT	GO:0008009~chemokine activity	4	1.04987	0.0468464	CCL2, CXCL2, CXCL9, CCL8	265	34	11048	4.90477	1	0.928066	48.585
GOTERM_BP_DIRECT	GO:0007338~single fertilization	4	1.04987	0.0460245	ADAM2, BSP1, AWN, SPMI	279	33	11368	4.93885	1	0.936884	53.6331
GOTERM_BP_DIRECT	GO:0019221~cytokine-mediated signaling pathway	7	1.83727	0.0454862	CCL2, IRF5, IL20RB, DUOX2, LRRC19, IL6R, IL12B	279	106	11368	2.69074	1	0.942714	53.2045
GOTERM_BP_DIRECT	GO:0032024~positive regulation of insulin secretion	3	0.787402	0.0446816	RBP4, FFAR1, GPER1	279	14	11368	8.73118	1	0.947573	52.5568
KEGG_PATHWAY	ssc05146:Amoebiasis	7	1.83727	0.0444437	PIK3CG, ARG1, SERPINB10, ITGB2, LAMC2, ACTN2, IL12B	175	104	7001	2.69269	0.999955	0.464791	43.9373
GOTERM_BP_DIRECT	GO:0042493~response to drug	5	1.31234	0.042638	SLC1A3, HTR2C, KCNJ11, AOC1, HTR1F	279	54	11368	3.77273	1	0.9481	50.874
REACTOME_PATHWAY	R-SSC-2142816:R-SSC-2142816	3	0.787402	0.0402576	CYP4F2, CYP4A24, CYP2C49	151	11	5062	9.14269	0.999876	0.776825	40.7066
KEGG_PATHWAY	ssc00140:Steroid hormone biosynthesis	5	1.31234	0.039599	CYP2D25, CYP19A3, SULT1E1, CYP2B22, CYP2C49	175	52	7001	3.8467	0.999862	0.44711	40.2095
GOTERM_BP_DIRECT	GO:0007155~cell adhesion	8	2.09974	0.0349535	IBSP, SORBS3, ATP4B, EFNB2, CX3CR1, VTN, SELE, MOG	279	126	11368	2.58702	1	0.921905	44.0309
REACTOME_PATHWAY	R-SSC-70635:R-SSC-70635	3	0.787402	0.0335804	ARG1, NAGS, OTC	151	10	5062	10.057	0.999436	0.775994	35.2399
GOTERM_BP_DIRECT	GO:0035584~calcium-mediated signaling using intracellular calcium source	3	0.787402	0.0334583	VCAM1, DMTN, HOMER2	279	12	11368	10.1864	1	0.924403	42.5994
GOTERM_CC_DIRECT	GO:0030054~cell junction	7	1.83727	0.0316405	CXCR4, CHRM1, KCNA1, DUOX2, CHRNB2, HOMER2, CDH5	315	97	12833	2.93998	0.999345	0.557146	33.7428
KEGG_PATHWAY	ssc04920:Adipocytokine signaling pathway	6	1.5748	0.0312024	ACACB, MAPK10, AGRP, ADIPOQ, IRS1, PCK1	175	71	7001	3.38076	0.999064	0.392338	33.2033
GOTERM_MF_DIRECT	GO:0004896~cytokine receptor activity	4	1.04987	0.0311865	IL20RB, IL6R, IL12B, IL13RA2	265	29	11048	5.75042	0.999995	0.868364	35.5507
GOTERM_BP_DIRECT	GO:0006874~cellular calcium ion homeostasis	5	1.31234	0.0293514	EDN3, PTH1R, PTH, CCL8, STC1	279	48	11368	4.24432	1	0.909452	38.4888
REACTOME_PATHWAY	R-SSC-390522:R-SSC-390522	4	1.04987	0.029255	ACTA1, MYL1, ACTN2, TNNI1	151	23	5062	5.83012	0.9985	0.803208	31.4548
GOTERM_BP_DIRECT	GO:0031214~biomineral tissue development	3	0.787402	0.0283322	IBSP, ODAM, BGLAP	279	11	11368	11.1124	1	0.915563	37.4268
GOTERM_CC_DIRECT	GO:0030018~Z disc	5	1.31234	0.027498	RYR1, ACTN2, CAPN3, CASQ2, MYOT	315	47	12833	4.33401	0.998266	0.54827	30.021
GOTERM_MF_DIRECT	GO:0042803~protein homodimerization activity	6	1.5748	0.0257632	IL12B, FOXP3, NR0B1, AOC1, CSN1S2, BCL2L10	265	70	11048	3.57348	0.999956	0.865278	30.3643
KEGG_PATHWAY	ssc00330:Arginine and proline metabolism	5	1.31234	0.0214082	ARG1, CKM, GATM, CKMT2, AOC1	175	43	7001	4.65183	0.991443	0.306655	24.0787
KEGG_PATHWAY	ssc04931:Insulin resistance	8	2.09974	0.0211682	PIK3CG, GFPT1, GYS2, MLXIP, ACACB, MAPK10, IRS1, PCK1	175	112	7001	2.85755	0.990968	0.324464	23.8413
GOTERM_CC_DIRECT	GO:0005581~collagen trimer	5	1.31234	0.0205163	C1QTNF7, MBL2, COLEC10, ADIPOQ, COL10A1	315	43	12833	4.73717	0.991141	0.490942	23.3095
GOTERM_BP_DIRECT	GO:0034587~piRNA metabolic process	3	0.787402	0.0191505	TDRKH, PIWIL1, DDX4	279	9	11368	13.5818	1	0.831648	27.0515
GOTERM_CC_DIRECT	GO:0005923~bicellular tight junction	6	1.5748	0.0187902	EPCAM, CLDN4, ANK3, CLDN20, AOC1, CLDN23	315	63	12833	3.87997	0.986766	0.513648	21.5612
GOTERM_BP_DIRECT	GO:0042554~superoxide anion generation	3	0.787402	0.0151369	NCF2, NCF1, SOD2	279	8	11368	15.2796	1	0.77987	22.0267
GOTERM_BP_DIRECT	GO:0032703~negative regulation of interleukin-2 production	3	0.787402	0.0151369	IL20RB, FOXP3, TNFAIP3	279	8	11368	15.2796	1	0.77987	22.0267
GOTERM_BP_DIRECT	GO:0006935~chemotaxis	5	1.31234	0.0147009	CCR9, PIK3CG, CXCR4, CCR1, CXCR6	279	39	11368	5.22378	1	0.796498	21.4617
GOTERM_MF_DIRECT	GO:0008201~heparin binding	7	1.83727	0.0135565	BMP4, BSP1, AWN, CCL8, VTN, SPMI, AOC1	265	82	11048	3.55895	0.994707	0.730269	17.242
GOTERM_BP_DIRECT	GO:0035264~multicellular organism growth	6	1.5748	0.0134528	SLITRK1, XRCC2, DUOX2, PCDH15, CTC1, FLVCR1	279	58	11368	4.21505	1	0.795738	19.823
GOTERM_BP_DIRECT	GO:0070098~chemokine-mediated signaling pathway	5	1.31234	0.0122602	CCL2, CXCR4, CXCL2, CXCL9, CCL8	279	37	11368	5.50615	1	0.796348	18.2273
GOTERM_BP_DIRECT	GO:0032700~negative regulation of interleukin-17 production	3	0.787402	0.0115376	TNFSF4, IL12B, FOXP3	279	7	11368	17.4624	1	0.810495	17.246
GOTERM_CC_DIRECT	GO:0009986~cell surface	14	3.67454	0.0107211	TNFSF4, BSP1, KCNA1, CFTR, NLGN3, ITGB2, EPCAM, CCR9, ACVR1B, SLC1A3, CXCR4, P2RY1, PCD1B, FGL2	315	257	12833	2.21928	0.914361	0.388305	12.89
GOTERM_BP_DIRECT	GO:0030073~insulin secretion	4	1.04987	0.00899243	CPLX3, HNF1A, FFAR1, SLC30A8	279	18	11368	9.05456	0.999991	0.76697	13.7008
REACTOME_PATHWAY	R-SSC-71288:R-SSC-71288	3	0.787402	0.00822476	CKM, GATM, CKMT2	151	5	5062	20.1139	0.836128	0.452772	9.97224
KEGG_PATHWAY	ssc04630:Jak-STAT signaling pathway	10	2.62467	0.00794167	PIK3CG, PTPN6, IL20RB, IFNB1, IL9, EPOR, IL6R, IL12B, IL15, IL13RA2	175	140	7001	2.85755	0.826944	0.147402	9.65154
GOTERM_BP_DIRECT	GO:0007283~spermatogenesis	9	2.3622	0.00793459	SBF1, TDRKH, HORMAD1, PCYT1B, PRM2, NR0B1, DDX4, TNP2, GTSF1	279	117	11368	3.13427	0.999966	0.769629	12.1857
GOTERM_BP_DIRECT	GO:0006816~calcium ion transport	5	1.31234	0.00654679	CLCA1, CCR1, CCL8, CHRNB2, CSN2	279	31	11368	6.57186	0.999791	0.75639	10.1603
GOTERM_BP_DIRECT	GO:0055114~oxidation-reduction process	10	2.62467	0.00645709	NCF1, DUOX2, CYP2D25, TDH, CYP19A3, CYP8B1, AOC1, CYP4A24, HPD, SOD2	279	137	11368	2.97413	0.999765	0.812003	10.0279
GOTERM_BP_DIRECT	GO:0030282~bone mineralization	4	1.04987	0.0063977	IBSP, DUOX2, PTH1R, PHEX	279	16	11368	10.1864	0.999746	0.8738	9.94012
KEGG_PATHWAY	ssc04972:Pancreatic secretion	8	2.09974	0.00535753	PNLIP, FXYD2, SLC26A3, PNLIPRP1, CLCA1, PLA2G12B, CFTR, SLC4A2	175	86	7001	3.72146	0.693282	0.111466	6.60958
KEGG_PATHWAY	ssc05323:Rheumatoid arthritis	8	2.09974	0.00535753	SLA-DQB1, CCL2, TNFSF13B, SLA-DRA, ITGB2, IL15, MMP3, LTB	175	86	7001	3.72146	0.693282	0.111466	6.60958
GOTERM_CC_DIRECT	GO:0030016~myofibril	4	1.04987	0.00530605	MYH2, MYL1, ABRA, CAPN3	315	15	12833	10.8639	0.702696	0.261585	6.58439
KEGG_PATHWAY	ssc04668:TNF signaling pathway	9	2.3622	0.00528061	PIK3CG, VCAM1, CCL2, CXCL2, MAPK10, IL15, TNFAIP3, MMP3, SELE	175	108	7001	3.33381	0.688019	0.121398	6.51761
GOTERM_CC_DIRECT	GO:0030141~secretory granule	5	1.31234	0.00515273	CLCA1, ZP2, SCG5, SLC30A8, CHGB	315	29	12833	7.02408	0.692063	0.324715	6.39989
GOTERM_BP_DIRECT	GO:0070374~positive regulation of ERK1 and ERK2 cascade	9	2.3622	0.00416388	BMP4, CCL2, SAA2, CCR1, CHI3L1, CCL8, GPER1, HTR2C, SCIMP	279	105	11368	3.49247	0.995404	0.83374	6.57989
KEGG_PATHWAY	ssc04672:Intestinal immune network for IgA production	6	1.5748	0.00401196	SLA-DQB1, CCR9, TNFSF13B, CXCR4, SLA-DRA, IL15	175	43	7001	5.58219	0.58704	0.104659	4.98852
REACTOME_PATHWAY	R-SSC-416476:R-SSC-416476	10	2.62467	0.00392743	EDN3, CASR, AVP, FFAR2, CHRM1, TRHR, FFAR1, P2RY1, NMBR, HTR2C	151	106	5062	3.16256	0.577599	0.350076	4.88234
GOTERM_MF_DIRECT	GO:0020037~heme binding	9	2.3622	0.00383297	DGCR8, DUOX2, CYP2D25, CYP19A3, CYP4F2, CYP8B1, CYP2B22, CYP4A24, CYP2C49	265	106	11048	3.53977	0.77115	0.388331	5.18542
KEGG_PATHWAY	ssc04514:Cell adhesion molecules (CAMs)	11	2.88714	0.00286974	SLA-DQB1, VCAM1, CLDN4, SLA-DRA, CD8B, NTNG1, ITGB2, CLDN20, SELE, CDH5, CLDN23	175	143	7001	3.07736	0.468606	0.0863627	3.59216
GOTERM_BP_DIRECT	GO:0006954~inflammatory response	13	3.41207	0.00214988	PIK3CG, ODAM, TNFSF4, CCL2, PTGER4, C3, CCR1, CXCL2, CHI3L1, CXCL9, CCL8, MMP25, CXCR6	279	187	11368	2.83258	0.937734	0.750468	3.44979
KEGG_PATHWAY	ssc04930:Type II diabetes mellitus	7	1.83727	0.0012457	PIK3CG, PDX1, MAPK10, KCNJ11, ADIPOQ, CACNA1D, IRS1	175	49	7001	5.7151	0.239838	0.0446753	1.57416
REACTOME_PATHWAY	R-SSC-380108:R-SSC-380108	8	2.09974	0.0011963	CCR9, CCL2, CXCR4, CCR1, CX3CR1, CXCL2, CXCR6, CXCL9	151	56	5062	4.78903	0.230602	0.230602	1.51108
KEGG_PATHWAY	ssc04062:Chemokine signaling pathway	13	3.41207	0.00119567	CCR9, PIK3CG, CCL2, TIAM1, CXCR4, NCF1, CCR1, CX3CR1, CXCL2, CXCR6, CXCL9, CCL8, ELMO1	175	173	7001	3.00621	0.231416	0.0512794	1.51139
GOTERM_MF_DIRECT	GO:0005509~calcium ion binding	24	6.29921	0.000947317	LALBA, AMY2, MBL2, BGLAP, SYT10, CABP1, MYL1, DUOX2, F9, ACTN2, PCDH15, MMP3, CAPN3, CDH5, MMP25, CDH16, PLA2G12B, RYR1, OIT3, SYTL3, EGF, AOC1, CASQ2, CSN2	265	472	11048	2.11986	0.305069	0.166375	1.3055
KEGG_PATHWAY	ssc05140:Leishmaniasis	8	2.09974	0.000806642	SLA-DQB1, PTPN6, NCF2, C3, NCF1, SLA-DRA, ITGB2, IL12B	175	62	7001	5.16203	0.162666	0.0434127	1.02196
GOTERM_MF_DIRECT	GO:0005215~transporter activity	9	2.3622	0.000739409	SLC5A2, SLC11A1, TTPAL, RBP4, RBP7, CSN1S1, CSN1S2, SLCO2A1, CSN2	265	82	11048	4.57579	0.247262	0.247262	1.02034
KEGG_PATHWAY	ssc04670:Leukocyte transendothelial migration	11	2.88714	0.000543941	PIK3CG, VCAM1, NCF2, CLDN4, CXCR4, NCF1, ITGB2, ACTN2, CLDN20, CDH5, CLDN23	175	115	7001	3.82663	0.112813	0.0391143	0.690199
GOTERM_CC_DIRECT	GO:0005576~extracellular region	23	6.03675	0.000436595	PNLIP, MLN, RBP4, PNLIPRP1, AVP, BGLAP, CFB, AWN, CHI3L1, BMP15, CSN1S1, ADIPOQ, CD163, C1QTNF7, PLA2G12B, SCG5, GUCA2B, SPMI, AGRP, CHGB, KIRREL3, COL10A1, CSN2	315	407	12833	2.30224	0.0947693	0.0485639	0.557515
KEGG_PATHWAY	ssc05150:Staphylococcus aureus infection	8	2.09974	0.000122592	SLA-DQB1, MBL2, FCGR2B, C3, SLA-DRA, CFB, CFH, ITGB2	175	46	7001	6.95752	0.0266114	0.0133954	0.15594
GOTERM_BP_DIRECT	GO:0006955~immune response	17	4.46194	2.8062e-05	TNFSF4, SLA-DRA, CCR1, CXCL2, IL9, CXCL9, CCL8, VTN, IL15, GZMH, CCR9, SLA-DQB1, OASL, TNFSF13B, IL12B, TNFAIP3, LTB	279	198	11368	3.49835	0.035553	0.035553	0.0457653
KEGG_PATHWAY	ssc04060:Cytokine-cytokine receptor interaction	20	5.24934	4.76619e-07	AMHR2, TNFSF4, CCL2, CCR1, IL9, CXCL9, CCL8, IL6R, IL15, CCR9, ACVR1B, IL20RB, TNFSF13B, CXCR4, IFNB1, CXCR6, CX3CR1, EPOR, IL12B, LTB	175	201	7001	3.98067	0.000104851	0.000104851	0.000606705
GOTERM_CC_DIRECT	GO:0005615~extracellular space	47	12.336	1.08171e-08	TG, IBSP, LALBA, ODAM, MBL2, EDN3, RBP4, CCL2, C3, CXCL2, BSP1, CABP1, CXCL9, CCL8, SELENBP1, VTN, IL15, BMP15, VCAM1, PCSK1, SAA2, ALB, PTH, SERPINB10, TFF1, OLFM3, LTB, AGRP, VNN3, AMY2, BMP4, CLCA1, TNFSF4, IL9, CILP, CHI3L1, SPINT1, F9, PAG6, CSN1S2, A2ML1, CKM, IFNB1, STC1, IL12B, AOC1, CSN2	315	762	12833	2.51282	2.4663e-06	2.4663e-06	1.38487e-05
